# Supplementary material for: Systematic Investigation of Resistance Evolution to Common Antibiotics Reveals Conserved Collateral Responses across Common Human Pathogens
Source: Antimicrob Agents Chemother. 2020 Dec 16;65(1):e01273-20. doi: 10.1128/AAC.01273-20 (PMC7927859; doi:10.1128/AAC.01273-20)
Supplement: Supplemental file 1 [file AAC.01273-20-sd001.xlsx]

## Sheet: E. faecium
Lineage	Mutation type	Non-synonymous/Synonymous	Gene	Gene Annotation	nt mutation	AA mutation	Mechanisms or pathway	ARO	Mechanism References	Drugs	Notes
A	insertion	non-synonymous		Mobile element protein	ins G	Asn7fs				vancomycin	Blast indicates Enterococcus faecium strain VVEswe-R plasmid pVVEswe-R1
B	insertion	non-synonymous		Mobile element protein	ins G	Asn7fs				vancomycin	Blast indicates Enterococcus faecium strain VVEswe-R plasmid pVVEswe-R1
C	insertion	non-synonymous		Mobile element protein	ins G	Asn7fs				vancomycin	Blast indicates Enterococcus faecium strain VVEswe-R plasmid pVVEswe-R1
A	deletion	non-synonymous		Mobile element protein	del T	Tyr129fs				vancomycin	Blast indicates Enterococcus faecium strain VVEswe-R plasmid pVVEswe-R1
C	deletion	non-synonymous		Mobile element protein	del T	Tyr129fs				vancomycin	Blast indicates Enterococcus faecium strain VVEswe-R plasmid pVVEswe-R1
D	deletion	non-synonymous		Mobile element protein	del T	Tyr129fs				vancomycin	Blast indicates Enterococcus faecium strain VVEswe-R plasmid pVVEswe-R1
D	point mutation	non-synonymous		Methionyl-tRNA synthetase	G>A	Pro480Ser
D	point mutation	non-synonymous		Methionyl-tRNA synthetase	G>T	Thr372Lys
A	point mutation	non-synonymous	NusG	Transcription antitermination protein NusG	T>C	Asn84Asp
D	point mutation	non-synonymous		Superfamily II DNA/RNA helicases, SNF2 family	C>A	Gly971Val
C	point mutation	non-synonymous		Phosphoesterase	A>G	Thr174Ala
D	point mutation	non-synonymous		ATPase components of ABC transporters with duplicated ATPase domains:p.	C>A	Asn400Lys
B	deletion	non-synonymous		Integrase/recombinase, core domain family	del C	Gln284fs
C	deletion	non-synonymous		Integrase/recombinase, core domain family	del C	Gln284fs
D	deletion	non-synonymous		Integrase/recombinase, core domain family	del C	Gln284fs
A	insertion	non-synonymous	oxaA	Inner membrane protein translocase component YidC, OxaA protein	ins T	Thr87fs
B	insertion	non-synonymous	oxaA	Inner membrane protein translocase component YidC, OxaA protein	ins T	Thr87fs
C	insertion	non-synonymous	oxaA	Inner membrane protein translocase component YidC, OxaA protein	ins T	Thr87fs
C	point mutation	synonymous		intergenic region, nt 2490134	C>A
C	point mutation	synonymous		rRNA: rRNA	C>T	none
C	deletion	synonymous		rRNA: rRNA	del G	none
D	deletion	synonymous		rRNA: rRNA	del G	none

## Sheet: S. aureus
Lineage	Mutation type	Non-synonymous/Synonymous	Gene	Gene Annotation	Nt mutation	AA mutation	Mechanisms or pathway	ARO	Mechanism References	Drugs
C	point mutation	non-synonymous	NWMN_0013	conserved hypothetical protein	C>T	Arg322Cys
B	point mutation	non-synonymous	NWMN_0013	conserved hypothetical protein	C>A	Thr465Lys
A	deletion	non-synonymous	NWMN_0013	conserved hypothetical protein	del TTATCATCCAGTAA	Tyr565fs
C	point mutation	unknown	intergenic region (46bp upstream NWMN_0134)	hypothetical protein	A>T
A	point mutation	non-synonymous	SaeR	Response regulator SaeR (Staphylococcus exoprotein expression protein R)	A>C	Tyr216Asp
B	point mutation	non-synonymous	SaeR	Response regulator SaeR (Staphylococcus exoprotein expression protein R):p.	C>A	Gly53Cys
C	point mutation	non-synonymous	NWMN_0676	hypothetical protein	C>T	Glu147Lys
A	point mutation	non-synonymous	PrpC	Protein serine/threonine phosphatase PrpC, regulation of stationary phase	C>T	Pro176Leu
C	point mutation	non-synonymous	ebh1	Putative Staphylococcal surface anchored protein	G>A	Thr1513Ile
A	point mutation	non-synonymous	PBP1	Multimodular transpeptidase-transglycosylase/Penicillin-binding protein 1A/1B (PBP1)	C>T	Ser160Leu	Target alteration	3003938	1	cephalosporin, cephamycin, penam
B	point mutation	non-synonymous	PBP1	Multimodular transpeptidase-transglycosylase/Penicillin-binding protein 1A/1B (PBP1)	C>T	Ser160Leu	Target alteration	3003938	1	cephalosporin, cephamycin, penam
C	point mutation	non-synonymous	PBP1	Multimodular transpeptidase-transglycosylase/ Penicillin-binding protein 1A/1B (PBP1)	C>T	Pro231Ser	Target alteration	3003938	1	cephalosporin, cephamycin, penam
C	point mutation	non-synonymous	engG	GTP-binding protein EngA	T>G	Ile417Leu

## Sheet: K. pneumoniae
Lineage	Mutation type	Non-synonymous/Synonymous	Gene	Gene Annotation	nt mutation	AA mutation	Mechanisms or pathway	ARO	Mechanism References	Drugs
A	insertion	unknown		intergentic region, nt 11378	ins AAATTTTTCGG
C	insertion	non-synonymous		O-antigen export system permease protein RfbD	ins A	Met28fs
B	insertion	non-synonymous		transcriptional regulator, AcrR family	ins G	Ile88fs	antibiotic efflux, antibiotic target alteration	3003373	1	tetracycline antibiotic, glycylcycline, cephalosporin, penam, rifamycin antibiotic, phenicol antibiotic, fluoroquinolone antibiotic, triclosan
D	point mutation	non-synonymous		transcriptional regulator, AcrR family	C>T	Gln171*	antibiotic efflux, antibiotic target alteration	3003373	1	tetracycline antibiotic, glycylcycline, cephalosporin, penam, rifamycin antibiotic, phenicol antibiotic, fluoroquinolone antibiotic, triclosan
A	insertion	non-synonymous		transcriptional regulator, AcrR family	ins A	Leu188fs	antibiotic efflux, antibiotic target alteration	3003373	1	tetracycline antibiotic, glycylcycline, cephalosporin, penam, rifamycin antibiotic, phenicol antibiotic, fluoroquinolone antibiotic, triclosan
C	deletion	non-synonymous		transcriptional regulator, AcrR family	del A	Glu102fs	antibiotic efflux, antibiotic target alteration	3003373	1	tetracycline antibiotic, glycylcycline, cephalosporin, penam, rifamycin antibiotic, phenicol antibiotic, fluoroquinolone antibiotic, triclosan
B	point mutation	non-synonymous		Glucosamine--fructose-6-phosphate aminotransferase [isomerizing]	A>T	Thr159Ser
D	insertion	non-synonymous	rnfC	Electron transport complex protein RnfC	insC	Arg602fs
C	point mutation	non-synonymous	cpxR	Copper-sensing two-component system response regulator CpxR	T>A	Leu20Gln	antibiotic efflux	3000831	1	peptide antibiotic, aminocoumarin antibiotic, diaminopyrimidine antibiotic, penam, sulfonamide antibiotic, fluoroquinolone antibiotic, carbapenem, phenicol antibiotic, tetracycline antibiotic, cephalosporin, monobactam, macrolide antibiotic, aminoglycoside antibiotic, cephamycin, penem
A	point mutation	unknown		intergentic region, nt 168706	T>G
A	point mutation	non-synonymous	acrB	Acriflavine resistance protein B (AcrB)	G>A	Gly569Ser	antibiotic efflux	3000216	1	tetracycline antibiotic, rifamycin antibiotic, phenicol antibiotic, glycylcycline, cephalosporin, penam, triclosan, fluoroquinolone antibiotic
D	point mutation	non-synonymous	acrB	Acriflavine resistance protein B (AcrB)	C>G	Asn298Lys	antibiotic efflux	3000216	1	tetracycline antibiotic, rifamycin antibiotic, phenicol antibiotic, glycylcycline, cephalosporin, penam, triclosan, fluoroquinolone antibiotic
B	point mutation	non-synonymous	acrB	Acriflavine resistance protein B (AcrB)	A>G	Gln176Arg	antibiotic efflux	3000216	1	tetracycline antibiotic, rifamycin antibiotic, phenicol antibiotic, glycylcycline, cephalosporin, penam, triclosan, fluoroquinolone antibiotic
C	deletion	non-synonymous	mlaE	Phospholipid ABC transporter permease protein MlaE	delTinsCA	Val69fs
A	point mutation	non-synonymous	ftsL	Cell division protein FtsI [Peptidoglycan synthetase]	C>T	Ala257Val	drug target
B	point mutation	non-synonymous	ftsL	Cell division protein FtsI [Peptidoglycan synthetase]	C>T	Ala317Val	drug target
B	deletion	non-synonymous		UDP-N-acetylglucosamine 4-epimerase/ UDP-glucose 4-epimerase	del A	His287fs
A	point mutation	non-synonymous		Outer membrane porin OmpC	G>A	Trp94*	reduced permeability to antibiotic	3004114	1	penam, cephalosporin, carbapenem, cephamycin, monobactam
B	point mutation	non-synonymous		Outer membrane porin OmpC	C>G	Tyr292*	reduced permeability to antibiotic	3004114		penam, cephalosporin, carbapenem, cephamycin, monobactam
D	point mutation	non-synonymous		Outer membrane porin OmpC	C>G	Tyr370*	reduced permeability to antibiotic	3004114	1	penam, cephalosporin, carbapenem, cephamycin, monobactam
B	point mutation	non-synonymous		Carbon storage regulator	T>G	Val25Gly
B	point mutation	non-synonymous	envZ	Osmolarity sensory histidine kinase EnvZ	G>C	Ala113Pro	mutant porin OmpF with reduced permeability to antibiotic	3000265	1	cephamycin, penam, cephalosporin, monobactam, penem, carbapenem
A	point mutation	non-synonymous	envZ	Osmolarity sensory histidine kinase EnvZ	A>C	Thr247Pro	mutant porin OmpF with reduced permeability to antibiotic	3000265	1	cephamycin, penam, cephalosporin, monobactam, penem, carbapenem
A	uknown	uknown		rRNA: rasttk_feature_creation_tool=RNA_reps_SSU_rRNA	uknown	uknown
A	uknown	uknown		rRNA: rasttk_feature_creation_tool=RNA_reps_SSU_rRNA	uknown	uknown
A	uknown	uknown		rRNA: rasttk_feature_creation_tool=RNA_reps_SSU_rRNA	uknown	uknown
A	uknown	uknown		rRNA: rasttk_feature_creation_tool=RNA_reps_SSU_rRNA	uknown	uknown

## Sheet: A. baumannii
Lineage	Mutation type	Non-synonymous/Synonymous	Gene	Gene Annotation	nt mutation	AA mutation	Mechanisms or pathway	ARO	Mechanism References	Drugs
D	point mutation	non-synonymous	AUO97_04320	30S ribosomal protein S5	C>A	Val15Phe
D	point mutation	non-synonymous	AUO97_09880	glutamate-5-semialdehyde dehydrogenase	C>T	Glu351Lys
C	point mutation	non-synonymous	AUO97_14930	metal ABC transporter permease	G>T	Pro140Thr
D	point mutation	non-synonymous	AUO97_14930	metal ABC transporter permease	G>T	Pro140Thr
D	point mutation	unknown	intergenic region (192bp upstream AUO97_15435)	orotidine-5'-phosphate decarboxylase	C>A
A	point mutation	non-synonymous	adeR	DNA-binding response regulator	C>T	Ala91Val	efflux pump	3000553	1	tetracyclines, glycylcycline
C	point mutation	non-synonymous	adeS	two-component sensor histidine kinase AdeS	G>A	Gly30Asp	efflux pump	3000549	1	tetracyclines, glycylcycline
B	point mutation	non-synonymous	adeS	two-component sensor histidine kinase AdeS	G>T	Gly186Val	efflux pump	3000549	1	tetracyclines, glycylcycline
A	point mutation	non-synonymous	adeS	two-component sensor histidine kinase AdeS	A>T	Lys315Asn	efflux pump	3000549	1	tetracyclines, glycylcycline

## Sheet: P. aeruginosa
Lineage	Mutation type	Non-synonymous/Synonymous	Gene	Gene Annotation	Nt mutation	AA mutation	Mechanisms or pathway	ARO	Mechanism References	Drugs
C	point mutation	non-synonymous	PA1459	chemotaxis-specific methylesterase	G>C	Gly34Ala	Two component system
A	deletion	non-synonymous	PA3047	penicillin-binding protein 4	del ACAGCCCCTA	His389fs	Target alteration	3003938	1	cephalosporin, cephamycin, penam
D	point mutation	non-synonymous	PA3047	penicillin-binding protein 4	G>A	Met1?	Target alteration	3003938	1	cephalosporin, cephamycin, penam
C	point mutation	non-synonymous	mpl	UDP-N-acetylmuramate:L-alanyl-gamma-D-glutamyl-meso-diaminopimelate ligase	T>G	Tyr35Ser	Drug target		2, 3
C	point mutation	synonymous	PA1458	two-component sensor kinease	G>A	none
C	point mutation	synonymous	PA1576	3-hydroxyisobutyrate dehydrogenase	G>C	none

## Sheet: E.cloacae
Lineage	Mutation type	Non-synonymous/Synonymous	Gene	Gene Annotation	Nt mutation	AA mutation	Mechanisms or pathway	ARO	Mechanism References	Drugs
A	point mutation	non-synonymous	ECL_00906	anhydro-N-acetylmuramyl-tripeptide amidase	T>A	Leu30Gln	drug target		4	carbapenem, cephalosporin
C	deletion	non-synonymous	ECL_00906	anhydro-N-acetylmuramyl-tripeptide amidase	delGC	Ala94fs	drug target		4	carbapenem, cephalosporin
D	point mutation	non-synonymous	ECL_00906	anhydro-N-acetylmuramyl-tripeptide amidase	A>C	Thr123Pro	drug target		4	carbapenem, cephalosporin
A	deletion	non-synonymous	ECL_02296	putative transposase	del T	Tyr5fs
B	deletion	non-synonymous	ECL_02296	putative transposase	del T	Tyr5fs
D	deletion	non-synonymous	ECL_02296	putative transposase	del T	Tyr5fs
D	deletion	non-synonymous	CpxA	two-component system, OmpR family, sensor histidine kinase CpxA	delTCGTGCGTAAC	Ile357fs	antibiotic efflux	3000830	1	aminocoumarins, aminoglycocides
B	point mutation	non-synonymous	ECL_01717	hypothetical protein	A>G	Arg171Gly
B	point mutation	synonymous	pcoE	copper resistant protein	C>T
B	deletion	non-synonymous	ECL_04767	putative transposase	del T	Leu329fs
D	deletion	no information	ECL_23S05	rRNA	del A	no information
D	point mutation	no information	intergenic region (252bp upstream RnFD)	electron transport complex protein subunit D	C>G
D	point mutation	no information	intergenic region (249bp upstream RnFD)	electron transport complex protein subunit D	T>G
D	insertion	no information	intergenic region (155bp upstream GcvA)	DNA-binding transcriptional activator	ins T
B	point mutation	no information	ECL_23S03	rRNA	A>G	no information
C	point mutation	no information	ECL_23S03	rRNA	A>G	no information
D	point mutation	no information	ECL_23S03	rRNA	A>G	no information

## Sheet: References
	References
1	Alcock et al. 2020. CARD 2020: Antibiotic Resistome Surveillance with the Comprehensive Antibiotic Resistance Database. Nucleic Acids Research, 48, D517-D525.
2	Tsutsumi Y, Tomita H, Tanimoto K. 2013. Identification of novel genes responsible for overexpression of ampC in Pseudomonas aeruginosa PAO1. Antimicrob Agents Chemother 57:5987–5993.
3	Calvopiña K, Avison MB. 2018. Disruption of mpl activates -lactamase production in stenotrophomonas maltophilia and pseudomonas aeruginosa clinical isolates. Antimicrob Agents Chemother 62.
4	Babouee Flury B, Ellington MJ, Hopkins KL, Turton JF, Doumith M, Woodford N. 2016. The differential importance of mutations within AmpD in cephalosporin resistance of Enterobacter aerogenes and Enterobacter cloacae. Int J Antimicrob Agents 48:555–558
