# Supplementary material for: Systematic Investigation of Resistance Evolution to Common Antibiotics Reveals Conserved Collateral Responses across Common Human Pathogens
Source: Antimicrob Agents Chemother. 2020 Dec 16;65(1):e01273-20. doi: 10.1128/AAC.01273-20 (PMC7927859; doi:10.1128/AAC.01273-20)
Supplement: Supplemental file 2 [file AAC.01273-20-sd002.xlsx]

## Sheet: Efaecium
Lineage	Mutation type	Non-synonymous/Synonymous	Gene	Gene Annotation	nt change	AA change	Mechanisms or pathway	ARO	Mechanism references
C	point mutation	non-synonymous	rpoD	RNA polymerase sigma factor RpoD	C>T	Thr329Ile
D	insertion	non-synonymous		Mobile element protein	ins C	Asn7fs
C	point mutation	non-synonymous	ftsl	Cell division protein FtsI [Peptidoglycan synthetase] (EC 2.4.1.129)	A>G	Asn699Asp
B	deletion	non-synonymous		Mobile element protein	del T	Tyr129fs
C	deletion	non-synonymous		Mobile element protein	del T	Tyr129fs
D	deletion	non-synonymous		Mobile element protein	del T	Tyr129fs
B	point mutation	non-synonymous		Mobile element protein	G>A	Gly28Glu
A	point mutation	non-synonymous		Guanylate kinase (EC 2.7.4.8)	C>T	Thr41Ile
B	deletion	unknown		rRNA: rRNA	del G	unknown
C	deletion	unknown		rRNA: rRNA	del G	unknown
B	point mutation	non-synonymous		Methionine ABC transporter substrate-binding protein	C>A	Leu154Ile
C	insertion	non-synonymous		Integrase/recombinase, core domain family	ins GA	Val11fs
D	insertion	non-synonymous		Integrase/recombinase, core domain family	ins GA	Val11fs
B	deletion	non-synonymous	pstB	Phosphate transport ATP-binding protein PstB (TC 3.A.1.7.1)	del GAAA	Glu19fs
B	deletion	non-synonymous		Integrase/recombinase, core domain family	del C	Gln284fs
C	deletion	non-synonymous		Integrase/recombinase, core domain family	del C	Gln284fs
D	deletion	non-synonymous		Integrase/recombinase, core domain family	del C	Gln284fs
A	point mutation	non-synonymous		Negative transcriptional regulator-copper transport operon	G>A	Trp22*
D	point mutation	non-synonymous		Diadenylate cyclase spyDAC; Bacterial checkpoint controller DisA with nucleotide-binding domain	G>T	Gly104Val

## Sheet: Saureus
Lineage	Mutation type	Non-synonymous/Synonymous	Gene	Gene Annotation	nt change	AA change	Mechanisms or pathway	ARO	Mechanism references	Drugs
A	point mutation	synonymous		Seryl-tRNA synthetase	T>C	none
A	deletion	non-synonymous		Phosphoesterase, DHH family protein	del AT	Met458fs
D	point mutation	non-synonymous		YjbH-like, GTP pyrophosphokinase domain	C>A	Asp150Tyr
C	point mutation	non-synonymous		Phosphoribosylformylglycinamidine synthase, synthetase subunit	T>G	Leu359*
A	point mutation	non-synonymous	ftsl	Cell division protein FtsI [Peptidoglycan synthetase]	G>T	Trp351Leu
B	point mutation	non-synonymous	ftsl	Cell division protein FtsI [Peptidoglycan synthetase]	G>T	Trp351Cys
A	point mutation	non-synonymous	ftsl	Cell division protein FtsI [Peptidoglycan synthetase]	C>T	His499Tyr
D	point mutation	non-synonymous	ftsl	Cell division protein FtsI [Peptidoglycan synthetase]	C>T	His499Tyr
A	point mutation	non-synonymous	ftsQ	Cell division protein FtsQ	G>A	Glu417Lys
C	point mutation	non-synonymous	prpC	Protein serine/threonine phosphatase PrpC, regulation of stationary phase	C>T	Ser139Leu
B	point mutation	non-synonymous	prpC	Protein serine/threonine phosphatase PrpC, regulation of stationary phase	C>T	Arg182*
D	point mutation	non-synonymous		Multimodular transpeptidase-transglycosylase/Penicillin-binding protein 1A/1B (PBP1)	G>T	Gly140Val	antibiotic target alteration	3003938	1	cephalosporin, cephamycin, penam
A	point mutation	non-synonymous		Multimodular transpeptidase-transglycosylase/ Penicillin-binding protein 1A/1B (PBP1)	G>T	Val233Phe	antibiotic target alteration	3003938	1	cephalosporin, cephamycin, penam
B	point mutation	non-synonymous		Multimodular transpeptidase-transglycosylase/Penicillin-binding protein 1A/1B (PBP1)	C>T	Thr552Ile	antibiotic target alteration	3003938	1	cephalosporin, cephamycin, penam
A	point mutation	non-synonymous		Substrate-specific component RibU of riboflavin ECF transporter	T>A	Asn156Ile
C	point mutation	non-synonymous		DNA polymerase III alpha subunit	G>T	Ala893Asp
B	point mutation	unknown		intergenic region (103 bp upstream accessory gene regulator C (sensor histidinekinase)	G>A	none
A	insertion	unknown		intergenic region (154 bp upstream diadenylate cyclase spyDAC, Bacterial checkpoint controller DisA with nucleotide-binding domain)	ins A	none
C	point mutation	non-synonymous	htsC	Heme ABC type transporter HtsABC, permease protein HtsC	C>T	Gly64Asp
D	point mutation	non-synonymous		Magnesium and cobalt transport protein CorA	G>T	Lys255Asn
C	point mutation	non-synonymous		Glucarate transporter	C>T	Met205Ile
A	point mutation	non-synonymous	cidR	LysR family regulatory protein CidR	A>T	Leu55Ile
C	point mutation	unknown		intergenic region (75 bp upstream ATP phosphoribosyltransferase regulatory subunit)	C>T	none
D	deletion	unknown		intergenic region (377 bp upstream hypothetical protein)	del A	none

## Sheet: Kpneumoniae
Lineage	Mutation type	Non-synonymous/Synonymous	Gene	Gene Annotation	nt change	aa change	Mechanisms or pathway	ARO	Mechanism references	Drugs								Mechanisms or pathway	Mechanism references
A	point mutation	nonsynonymous	acrB	Acriflavine resistance protein B (AcrB)	A>T	Ile646Phe	antibiotic efflux	3000216	1	tetracycline, rifamycin, phenicol, glycylcycline, cephalosporin, penicillins, triclosan, fluoroquinolone
B	point mutation	nonsynonymous	acrB	Acriflavine resistance protein B (AcrB)	C>T	Pro100Leu	antibiotic efflux	3000216	1	tetracycline, rifamycin, phenicol, glycylcycline, cephalosporin, penicillins, triclosan, fluoroquinolone
C	point mutation	nonsynonymous	acrB	Acriflavine resistance protein B (AcrB)	T>G	Leu667Arg	antibiotic efflux	3000216	1	tetracycline, rifamycin, phenicol, glycylcycline, cephalosporin, penicillins, triclosan, fluoroquinolone
A	deletion	nonsynonymous		Putative glycosyltransferase	del G	Gly68fs
B	deletion	nonsynonymous		Putative glycosyltransferase	del G	Gly68fs
C	deletion	nonsynonymous		Putative glycosyltransferase	del G	Gly68fs
A	insertion	nonsynonymous	rnfC	Electron transport complex protein RnfC	insCCGCGCTAAAGC	insAlaLysAlaArg
A	point mutation	synonymous	rnfC	Electron transport complex protein RnfC	T>C	no info given
B	point mutation	nonsynonymous	rpoD	RNA polymerase sigma factor RpoD	C>A	Ala447Glu
A	point mutation	nonsynonymous		Nicotinate-nucleotide--dimethylbenzimidazole phosphoribosyltransferase	T>A	Leu122His
A	insertion	nonsynonymous		Low-affinity inorganic phosphate transporter	ins C	Leu67fs
C	point mutation	nonsynonymous	IS1 InsB	IS1 protein InsB	T>A	Ile21Asn
A	insertion	unknown		intergenic region, nt 11378	ins AAATTTTTCGG
A	point mutation	unknown		intergenic region, nt 114644	C>A
A	point mutation	unknown		intergenic region, nt 206195	G>A
C	point mutation	unknown		intergenic region, nt 206195	G>A
A	point mutation	unknown		intergenic region, nt 206197	G>A
C	point mutation	unknown		intergenic region, nt 206197	G>A
A	point mutation	unknown		intergenic region, nt 206202	T>A
C	point mutation	unknown		intergenic region, nt 206202	T>A
A	point mutation	unknown		intergenic region, nt 206236	G>A
A	point mutation	unknown		intergenic region, nt 304666	C>T

## Sheet: Abaumannii
Lineage	Mutation type	Non-synonymous/Synonymous	Gene	Gene Annotation	nt change	AA change	Mechanisms or pathway	ARO	Mechanism references	Drugs
D	point mutation	non-synonymous	AUO97_RS00860	siderophore-interacting protein	T>A	Val33Asp
C	point mutation	non-synonymous	AUO97_RS04875	hypothetical protein	C>A	Gln323Lys
C	point mutation	non-synonymous	AUO97_RS10080	ribosome small subunit-dependent GTPas	C>T	Gly229Arg
A	point mutation	non-synonymous	AUO97_RS14930	metal ABC transporter permease	G>T	Pro140Thr
B	point mutation	non-synonymous	AUO97_RS14930	metal ABC transporter permease	G>T	Pro140Thr
C	point mutation	non-synonymous	AUO97_RS14930	metal ABC transporter permease	G>T	Pro140Thr
D	point mutation	non-synonymous	AUO97_RS14930	metal ABC transporter permease	G>T	Pro140Thr
C	point mutation	non-synonymous	AUO97_RS15130	OXA-51 family carbapenem-hydrolyzing class D beta-lactamase OXA-259	G>A	Pro130Leu	antibiotic inactivation	3001715	1	cephalosporin, penicillins
D	point mutation	non-synonymous	AUO97_RS16545	efflux system DNA-binding response regulator AdeR	C>T	Ala91Val	antibiotic efflux	3000553	1	tetracycline, glygylcycline
A	point mutation	non-synonymous	AUO97_RS18655	glutamine--tRNA ligase	G>T	Arg366Ser
B	point mutation	non-synonymous	AUO97_RS18655	glutamine--tRNA ligase	T>C	His261Arg
D	point mutation	non-synonymous	AUO97_RS18655	glutamine--tRNA ligase	G>T	Pro57Thr

## Sheet: Paeruginosa
Lineage	Mutation type	Non-synonymous/Synonymous	Gene	annotation	nt change	AA change	Mechanisms or pathway	ARO	Mechanism references	Drugs
A	point mutation	non-syonymous	mexR (PA0424)	multidrug resistance operon repressor MexR	A>C	Asp89Ala	antibiotic efflux, antibiotic target alteration	3000506	1	peptide antibiotic, sulfonamide antibiotic, penam, diaminopyrimidine antibiotic, cephalosporin, phenicol antibiotic, macrolide antibiotic, fluoroquinolone antibiotic, carbapenem, monobactam, tetracycline antibiotic, aminocoumarin antibiotic, penem, cephamycin
B	point mutation	non-syonymous	mexR (PA0424)	multidrug resistance operon repressor MexR	G>A	Arg91His	antibiotic efflux, antibiotic target alteration	3000506	1	peptide antibiotic, sulfonamide antibiotic, penam, diaminopyrimidine antibiotic, cephalosporin, phenicol antibiotic, macrolide antibiotic, fluoroquinolone antibiotic, carbapenem, monobactam, tetracycline antibiotic, aminocoumarin antibiotic, penem, cephamycin
C	point mutation	non-syonymous	mexR (PA0424)	multidrug resistance operon repressor MexR	G>A	Arg91His	antibiotic efflux, antibiotic target alteration	3000506	1	peptide antibiotic, sulfonamide antibiotic, penam, diaminopyrimidine antibiotic, cephalosporin, phenicol antibiotic, macrolide antibiotic, fluoroquinolone antibiotic, carbapenem, monobactam, tetracycline antibiotic, aminocoumarin antibiotic, penem, cephamycin
D	point mutation	non-syonymous	mexR (PA0424)	multidrug resistance operon repressor MexR	A>C	Asp89Ala	antibiotic efflux, antibiotic target alteration	3000506	1	peptide antibiotic, sulfonamide antibiotic, penam, diaminopyrimidine antibiotic, cephalosporin, phenicol antibiotic, macrolide antibiotic, fluoroquinolone antibiotic, carbapenem, monobactam, tetracycline antibiotic, aminocoumarin antibiotic, penem, cephamycin
A	insertion	non-syonymous	oprD (PA0958)	porin D	ins A	Tyr438fs	reduced permeability to antibiotic	3003686	1	cephamycin, penam, cephalosporin, carbapenem, monobactam, penem
B	point mutation	non-syonymous	oprD (PA0958)	porin D	G>T	Glu169*	reduced permeability to antibiotic	3003686	1	cephamycin, penam, cephalosporin, carbapenem, monobactam, penem
C	point mutation	non-syonymous	oprD (PA0958)	porin D	G>T	Glu169*	reduced permeability to antibiotic	3003686	1	cephamycin, penam, cephalosporin, carbapenem, monobactam, penem
D	insertion	non-syonymous	oprD (PA0958)	porin D	ins A	Tyr438fs	reduced permeability to antibiotic	3003686	1	cephamycin, penam, cephalosporin, carbapenem, monobactam, penem
A	point mutation	non-syonymous	ftsI	penicillin-binding protein 3	T>G	Val471Gly	drug target modification		2
B	point mutation	non-syonymous	ftsI	penicillin-binding protein 3	T>G	Val471Gly	drug target modification		2
D	point mutation	non-syonymous	ftsI	penicillin-binding protein 3	T>G	Val471Gly	drug target modification		2
A	point mutation	non-syonymous	PA1459	chemotaxis-specific methylesterase	G>C	Gly34Ala
C	point mutation	non-syonymous	PA1459	chemotaxis-specific methylesterase	G>C	Gly34Ala
D	point mutation	non-syonymous	PA1459	chemotaxis-specific methylesterase	G>C	Gly34Ala
C	point mutation	non-syonymous	ampO (PA4219)	hypothetical protein	A>C	Asp466Ala
C	point mutation	non-syonymous	ampD	N-acetyl-anhydromuranmyl-L-alanine amidase	T>C	Val10Gly	resistance regulator		3, 4	beta-lactamases

## Sheet: Ecloacae
Lineage	Mutation type	Non-synonymous/Synonymous	Gene	Annotation	nt change	aa change	Mechanisms or pathway	ARO	Mechanism references	Drugs
A	point mutation	non-synonymous	ECL_00906	anhydro-N-acetylmuramyl-tripeptide amidase	G>T	Arg22Leu	peptidoglycan biosynthesis & degradation
B	point mutation	non-synonymous	ECL_00906	anhydro-N-acetylmuramyl-tripeptide amidase	A>T	Ile48Phe	peptidoglycan biosynthesis & degradation
C	point mutation	non-synonymous	ECL_00906	anhydro-N-acetylmuramyl-tripeptide amidase	C>A	His96Asn	peptidoglycan biosynthesis & degradation
D	point mutation	non-synonymous	ECL_00906	anhydro-N-acetylmuramyl-tripeptide amidase	T>C	Val33Ala	peptidoglycan biosynthesis & degradation
A	insertion	non-synonymous	ECL_03519	OmpC porin	ins G	Asp110fs	reduced permeability to antibiotic	3004114	1	beta lacta resistance
D	deletion	non-synonymous	ECL_05065	two-component system, OmpR family, sensor histidine kinase CpxA	del T	Ala220fs	antibiotic efflux	3000830	1	aminocoumarin, aminoglycoside antibiotics
B	point mutation	non-synonymous	ECL_04609	stringent starvation protein A	G>C	Ala162Pro
C	point mutation	non-synonymous	ECL_04609	stringent starvation protein A	G>C	Ala162Pro
C	deletion	non-synonymous	ECL_00660	magnesium-transporting ATPase MgtA	del AGCTACTTCC	Ser874fs	antibiotic inactivation	3000462	1	macrolide resistance
D	deletion	non-synonymous	ECL_02296	putative transposase	del T	Tyr5fs
D	point mutation	unknown	16S03, rRNA	16S ribosomal RNA	G>A	unknown
B	point mutation	unknown	intergenic region (35 bp upstream ECL_01632 )	UTP-glucose-1-phosphate uridylyltransferase subunit GalU	G>A	unknown
C	point mutation	unknown	intergenic region (121 bp upstream ECL_01450 )	hypothetical protein	T>A	unknown
B	point mutation	unknown	intergenic region (252 bp upstream ECL_02308 )	electron transport complex protein rnfC	C>G	unknown
C	point mutation	unknown	intergenic region (252 bp upstream ECL_02308 )	electron transport complex protein rnfC	C>G	unknown
D	point mutation	unknown	intergenic region (252 bp upstream ECL_02308 )	electron transport complex protein rnfC	C>G	unknown
B	point mutation	unknown	intergenic region (249 bp upstream ECL_02308 )	electron transport complex protein rnfC	T>G	unknown
C	point mutation	unknown	intergenic region (249 bp upstream ECL_02308 )	electron transport complex protein rnfC	T>G	unknown
D	point mutation	unknown	intergenic region (249 bp upstream ECL_02308 )	electron transport complex protein rnfC	T>G	unknown

## Sheet: References
	References
1	Alcock et al. 2020. CARD 2020: Antibiotic Resistome Surveillance with the Comprehensive Antibiotic Resistance Database. Nucleic Acids Research, 48, D517-D525.
2	Sainsbury S, Bird L, Rao V, Shepherd SM, Stuart DI, Hunter WN, Owens RJ, Ren J. 2011. Crystal structures of penicillin-binding protein 3 from pseudomonas aeruginosa: Comparison of native and antibiotic-bound forms. J Mol Biol 405:173–184.
3	Langaee TY, Dargis M, Huletsky A. 1998. An ampD gene in Pseudomonas aeruginosa encodes a negative regulator of AmpC β-lactamase expression. Antimicrob Agents Chemother 42:3296–3300.
4	Juan C, Torrens G, González-Nicolau M, Oliver A. 2017. Diversity and regulation of intrinsic β-lactamases from non-fermenting and other Gram-negative opportunistic pathogens. FEMS Microbiol Rev. Oxford University Press.
