# Supplementary material for: Systematic Investigation of Resistance Evolution to Common Antibiotics Reveals Conserved Collateral Responses across Common Human Pathogens
Source: Antimicrob Agents Chemother. 2020 Dec 16;65(1):e01273-20. doi: 10.1128/AAC.01273-20 (PMC7927859; doi:10.1128/AAC.01273-20)
Supplement: Supplemental file 3 [file AAC.01273-20-sd003.xlsx]

## Sheet: Efaecium
Lineage	Mutation type	Non-synonymous/Synonymous	Gene Annotation	Nt mutation	AA mutation	Mechanisms or pathway	ARO	Mechanism references	Drugs						Mechanisms or pathway	References
A	insertion	non-synonymous	Mobile element protein	ins C	Asn7fs
A	deletion	non-synonymous	Mobile element protein	del T	Tyr129fs
A	point mutation	non-synonymous	MerR family transcriptional regulator	G>T	Glu3Asp
A	point mutation	non-synonymous	Mobile element protein	G>A	Gly28Glu
A	insertion	non-synonymous	Integrase/recombinase, core domain family	ins AGA	Arg4_Val5insGlu
D	point mutation	non-synonymous	SSU ribosomal protein S10p (S20e)	A>G	His56Arg	target protection	3003930	1	tetracycline
C	point mutation	non-synonymous	SSU ribosomal protein S10p (S20e)	A>T	Lys57Asn	target protection	3003930	1	tetracycline
A	point mutation	non-synonymous	SSU ribosomal protein S10p (S20e)	G>T	Asp60Tyr	target protection	3003930	1	tetracycline
A	deletion	unknown	intergenic region (nt 1032921)	del A
B	deletion	unknown	intergenic region (nt 1032921)	del A
A	point mutation	synonymous	Ribosomal small subunit pseudouridine synthase A (EC 4.2.1.70)	A>G
B	deletion	synonymous	rRNA: rRNA	del C
C	deletion	synonymous	rRNA: rRNA	del C
B	point mutation	non-synonymous	Methionine ABC transporter substrate-binding protein	C>A	Leu154Ile
A	deletion	non-synonymous	Integrase/recombinase, core domain family	del C	Gln284fs
B	deletion	non-synonymous	Integrase/recombinase, core domain family	del C	Gln284fs

## Sheet: Sareus
Lineage	Mutation type	Non-synonymous/Synonymous	Gene	Gene Annotation	Nt mutation	AA mutation	Mechanisms or pathway	ARO	Mechanism references	Drugs
C	point mutation	synonymous	NWMN_0053	conserved hypothetical protein	A>G
A	point mutation	non-synonymous	spoVG (NWMN_0461)	Stage V sporulation protein; Low temperature requirement B protein	G>A	Ala100Thr
C	point mutation	non-synonymous	sdrC (NWMN_0523)	Ser-Asp rich fibrinogen/bone sialoprotein-binding protein	G>A	Glu695Lys
C	point mutation	non-synonymous	saeR (NWMN_0675)	DNA-binding response regulator SaeR (Staphylococcus exoprotein expression protein R)	A>T	Ile41Asn
A	point mutation	non-synonymous	dltA (NWMN_0803)	D-alanine--poly(phosphoribitol) ligase subunit 1	A>C	Asp381Ala	addition of alanine to teichoic acids		2	CAMP
B	point mutation	non-synonymous	purL (NWMN_0937)	Phosphoribosylformylglycinamidine synthase II	T>G	Leu359*
B	point mutation	non-synonymous	ftsI (NWMN_1090)	Cell division protein FtsI [Peptidoglycan synthetase]	G>T	Trp351Cys
B	point mutation	non-synonymous	NWMN_1129	conserved hypothetical protein	C>T	Ser139Leu
B	point mutation	non-synonymous	dnaE (NWMN_1597)	DNA polymerase III alpha subunit	G>T	Ala893Asp
A	point mutation	non-synonymous	NWMN_1932	Potassium uptake protein, integral membrane component, KtrB	T>C	Ser160Pro
B	point mutation	non-synonymous	NWMN_2076	FecCD iron compound ABC transporter, permease family protein	C>T	Gly64Asp
C	point mutation	non-synonymous	NWMN_2139	30S ribosomal protein S14p (S29e)	C>T	Arg23His
C	point mutation	non-synonymous	rpsJ (NWMN_2153)	30S ribosomal protein S10p (S20e)	T>A	Lys57Met	antibiotic target protection	3003930	1	tetracyclines
A	point mutation	non-synonymous	NWMN_2278	CorA-like Mg2+ tranporter protein	A>T	Asn191Ile
B	point mutation	non-synonymous	NWMN_2408	conseved hypothetical protein, glucarate transporter	C>T	Met205Ile
B	point mutation	synonymous	intergeneic region (75 bp upstream NWMN_2578)	ATP phosphoribosyltransferase regulatory subunit	C>T	none

## Sheet: Kpneumoniae
Lineage	Mutation type	Non-synonymous/Synonymous	Gene	Gene Annotation	Nt mutation	AA mutation	Mechanisms or pathway	ARO	Mechanism references	Drug Class
A	deletion	non-synonymous	acrR	Transcriptional regulator, AcrR family	del C	Ala19fs	antibiotic efflux,antibiotic target alteration	3003373	1	tetracycline, glygygygline, cephalosporin, penam, rifamycin, penicol, fluoroquinolone, triclosan
C	deletion	non-synonymous	acrR	Transcriptional regulator, AcrR family	delCGCTGTTT	Tyr47fs	antibiotic efflux,antibiotic target alteration	3003373	1	tetracycline, glygygygline, cephalosporin, penam, rifamycin, penicol, fluoroquinolone, triclosan
D	point mutation	non-synonymous	acrR	Transcriptional regulator, AcrR family	G>C	Ala20Pro	antibiotic efflux,antibiotic target alteration	3003373	1	tetracycline, glygygygline, cephalosporin, penam, rifamycin, penicol, fluoroquinolone, triclosan
A	point mutation	synonymous	rnfC	Electron transport complex protein RnfC	G>A
A	point mutation	synonymous	rnfC	Electron transport complex protein RnfC	C>T
C	point mutation	synonymous	rnfC	Electron transport complex protein RnfC	T>C
B	point mutation	non-synonymous		ATP-dependent protease La (EC 3.4.21.53) Type I	C>G	Thr643Arg
C	insertion	non-synonymous		ATP-dependent protease La (EC 3.4.21.53) Type I	insG	Thr522fs
D	point mutation	non-synonymous		ATP-dependent protease La (EC 3.4.21.53) Type I	C>T	Gln220*
A	point mutation	non-synonymous	ybaO	Putative HTH-type transcriptional regulator ybaO	A>C	Thr18Pro
B	point mutation	non-synonymous	ybaO	Putative HTH-type transcriptional regulator ybaO	A>C	Thr18Pro
C	point mutation	non-synonymous	ybaO	Putative HTH-type transcriptional regulator ybaO	A>C	Thr18Pro
D	point mutation	non-synonymous	ybaO	Putative HTH-type transcriptional regulator ybaO	A>C	Thr18Pro
C	point mutation	non-synonymous		ABC transporter, ATP-binding protein	G>A	Gly33Ser
C	point mutation	non-synonymous	ermB	Multidrug resistance protein ErmB	C>G	Asn43Lys	antibiotic target alteration	3000375	1	streptogramin, macrolides, lincosamides
B	point mutation	non-synonymous		3-oxoacyl-[acyl-carrier-protein] synthase, KASI (EC 2.3.1.41)	C>A	Ala75Asp
C	insertion	non-synonymous		Translation initiation factor 3	insGAAAAGGCT	insLysAlaGlu
D	point mutation	synonymous		IS1 protein InsB	T>G
D	insertion	unknown		intergenic region (nt 11378)	ins AAATTTTTCGG	unknown
D	point mutation	unknown		intergenic region (nt 206195)	G>A	unknown
D	point mutation	unknown		intergenic region (nt 206197)	G>A	unknown
D	point mutation	unknown		intergenic region (nt 206236)	G>C	unknown
D	point mutation	unknown		intergenic region (nt 206247)	G>T	unknown

## Sheet: A.baumannii
Lineage	Mutation type	Non-synonymous/Synonymous	Gene	Gene Annotation	Nt mutation	AA mutation	Mechanisms or pathway	ARO	Mechanism references	Drug
C	point mutation	non-synonymous	AUO97_RS01710	putative membrane protein	G>T	Leu242Phe
C	point mutation	non-synonymous	AUO97_RS02575	hypothetical protein	A>G	Lys157Arg
C	point mutation	synonymous	AUO97_RS02650	intergenic region (55nt upstream, phosphatase PAP2 family protein)	C>T	unknown
A	point mutation	non-synonymous	AUO97_RS03135	TonB-dependent receptor	G>T	Gln480Lys
C	point mutation	non-synonymous	AUO97_RS03275	SAM-dependent methyltransferase	C>G	Gly284Arg
B	point mutation	non-synonymous	AUO97_RS04410	30S ribosomal protein S10	C>G	Val57Leu	target protection	3003930	1	tetracycline
B	point mutation	synonymous	AUO97_RS14835	DNA polymerase III subunit alpha	A>T
A	point mutation	non-synonymous	AUO97_RS14930	metal ABC transporter permease	G>T	Pro140Thr
B	point mutation	non-synonymous	AUO97_RS14930	metal ABC transporter permease	G>T	Pro140Thr
C	point mutation	non-synonymous	AUO97_RS14930	metal ABC transporter permease	G>T	Pro140Thr
D	point mutation	non-synonymous	AUO97_RS14930	metal ABC transporter permease	G>T	Pro140Thr
C	point mutation	non-synonymous	AUO97_RS18945	phosphoenolpyruvate synthase regulatory protein	T>C	Glu106Gly

## Sheet: Paeruginosa
Lineage	Mutation type	Non-synonymous/Synonymous	Gene	Gene Annotation	Nt mutation	AA mutation	Mechanisms or pathway	ARO	Mechanism references	Drugs
C	insertion	non-synonymous	mexR	multidrug resistance operon repressor MexR	ins C	Leu67fs	antibiotic efflux, antibiotic target alteration	3000506	1	peptides, sulfonamidea, penams, diaminopyrimidines, cephalosporins, penicols, macrolides, fluoroquinolones, carbapenems, monobactam, tetracyclines aminocoumarins, cephamycins
B	insertion	non-synonymous	mexR	multidrug resistance operon repressor MexR	ins T	Glu27fs	antibiotic efflux, antibiotic target alteration	3000506	1	peptides, sulfonamidea, penams, diaminopyrimidines, cephalosporins, penicols, macrolides, fluoroquinolones, carbapenems, monobactam, tetracyclines aminocoumarins, cephamycins
A	point mutation	non-synonymous	PA1458	two-component sensor	T>G	Ser307Ala
A	point mutation	synonymous	PA1458	two-component sensor	G>A	none
A	point mutation	non-synonymous	parS (PA1798)	two-component sensor ParS	G>A	Arg385His	reduced permeability to antibiotic	3003686	1, 3	beta-lactams, CAMP
C	point mutation	non-synonymous	parS (PA1798)	two-component sensor ParS	A>T	Asn214Tyr	reduced permeability to antibiotic	3003686	1, 3	beta-lactams, CAMP
B	point mutation	non-synonymous	parS (PA1798)	two-component sensor ParS	C>T	Leu142Phe	reduced permeability to antibiotic	3003686	1, 3	beta-lactams, CAMP
A	deletion	non-synonymous	mexT	transcriptional regulator MexT	del CGGCCAGC	Gln80fs	antibiotic efflux	3000814	1	phenicols, diaminopyrimidine, fluoroquinolones

## Sheet: Ecloacae
Lineage	Mutation type	Non-synonymous/Synonymous	Gene	Gene Annotation	Nt mutation	AA mutation	Mechanisms or pathway	ARO	Mechanism references
B	point mutation	non-synonymous	rpoC	DNA-directed RNA polymerase subunit beta	G>A	Arg346His	antibiotic target alteration	3003289	1
A	point mutation	synonymous	ECL_23S03,	23S rRNA	A>G
A	deletion	non-synonymous	ECL_02296	putative transposase	del T	Tyr5fs
C	deletion	non-synonymous	ECL_02296	putative transposase	del T	Tyr5fs
D	deletion	non-synonymous	ECL_02296	putative transposase	del T	Tyr5fs
D	multiple insertion	unknown	intergenic region (263bp upstream rnfD)	electron transport complex protein rnfD	TTAA>AACC	unknown
D	point mutation	unknown	intergenic region (252bp upstream rnfD)	electron transport complex protein rnfD	C>G	unknown
D	point mutation	unknown	intergenic region (249bp upstream rnfD)	electron transport complex protein rnfD	T>G	unknown
A	point mutation	non-synonymous	ECL_04672	DNA-directed RNA polymerase subunit alpha	G>T	Val264Phe
C	deletion	non-synonymous	ECL_04767	putative transposase	del T	Leu329fs

## Sheet: References
	References
1	Alcock et al. 2020. CARD 2020: Antibiotic Resistome Surveillance with the Comprehensive Antibiotic Resistance Database. Nucleic Acids Research, 48, D517-D525.
2	Weidenmaier C, Peschel A, Kempf VAJ, Lucindo N, Yeaman MR, Bayer AS. 2005. DltABCD- and MprF-mediated cell envelope modifications of Staphylococcus aureus confer resistance to platelet microbicidal proteins and contribute to virulence in a rabbit endocarditis model. Infect Immun 73:8033–8038.
3	Ochs MM, McCusker MP, Bains M, Hancock REW. 1999. Negative regulation of the Pseudomonas aeruginosa outer membrane porin OprD selective for imipenem and basic amino acids. Antimicrob Agents Chemother 43:1085–1090.
