# Supplementary material for: Systematic Investigation of Resistance Evolution to Common Antibiotics Reveals Conserved Collateral Responses across Common Human Pathogens
Source: Antimicrob Agents Chemother. 2020 Dec 16;65(1):e01273-20. doi: 10.1128/AAC.01273-20 (PMC7927859; doi:10.1128/AAC.01273-20)
Supplement: Supplemental file 4 [file AAC.01273-20-sd004.xlsx]

## Sheet: E. faecium
Lineage	Mutation type	Non-synonymous/Synonymous	Gene	Gene Annotation	Nt mutation	AA mutation	Mechanisms or pathway	ARO	Mechanism references
A	point mutation	non-synonymous	merR	regulatory protein	G>A	Gly72Glu
B	point mutation	non-synonymous	merR	regulatory protein	G>A	Arg106Gln
C	point mutation	non-synonymous	merR	regulatory protein	G>A	Glu102Lys
B	point mutation	non-synonymous		Mobile element protein	G>A	Gly28Glu
C	point mutation	non-synonymous		Mobile element protein	G>A	Gly28Glu
A	deletion	non-synonymous	cshA	DEAD-box ATP-dependent RNA helicase CshA (EC 3.6.4.13)	del GAAT	Met279fs
D	deletion	non-synonymous	cshA	DEAD-box ATP-dependent RNA helicase CshA (EC 3.6.4.13)	del TG	Tyr312fs
A	insertion	non-synonymous		Integrase/recombinase, core domain family	ins AGA	Arg4_Val5insGlu
C	insertion	non-synonymous		Integrase/recombinase, core domain family	ins TC	Val11fs
A	deletion	non-synonymous	ClpC	ATP-dependent Clp protease, ATP-binding subunit ClpC / Negative regulator of genetic competence clcC/mecB	del GC	Arg512fs
A	point mutation	non-synonymous		GTP pyrophosphokinase (EC 2.7.6.5), (p)ppGpp synthetase I	G>T	Ser364Arg
A	point mutation	non-synonymous		Membrane protein involved in the export of O-antigen, teichoic acid lipoteichoic acids	G>T	Ser320Tyr
D	point mutation	non-synonymous	pstA	Phosphate transport system permease protein PstA (TC 3.A.1.7.1)	C>T	Arg164*
C	point mutation	non-synonymous		FIG00628467: hypothetical protein	G>A	Glu5Lys
D	point mutation	non-synonymous		Aggregation promoting factor	G>C	Glu200Gln
A	deletion	non-synonymous		Integrase/recombinase, core domain family	del C	Gln284fs
B	deletion	non-synonymous		Integrase/recombinase, core domain family	del C	Gln284fs
C	deletion	non-synonymous		Integrase/recombinase, core domain family	del C	Gln284fs
D	deletion	non-synonymous		Integrase/recombinase, core domain family	del C	Gln284fs
A	deletion	non-synonymous		Mobile element protein	del T	Tyr129fs
B	deletion	non-synonymous		Mobile element protein	del T	Tyr129fs
C	deletion	non-synonymous		Mobile element protein	del T	Tyr129fs
D	deletion	non-synonymous		Mobile element protein	del T	Tyr129fs
B	point mutation	non-synonymous		Methionine ABC transporter substrate-binding protein	C>A	Leu154Ile
D	point mutation	non-synonymous		Methionine ABC transporter substrate-binding protein	C>A	Leu154Ile
A	deletion	unknown		rRNA: rRNA	del G
B	point mutation	synonymous		FIG00633319:_hypothetical protein	C>T
C	point mutation	synonymous		PTS system,_glucitol/sorbitol-specific IIB component and second of two IIC components (EC 2.7.1.69)	C>A

## Sheet: S. aureus
Lineage	Mutation type	Non-synonymous/Synonymous	Gene	Gene Annotation	Nt mutation	AA mutation	Mechanisms or pathway	ARO	Mechanism references	Drugs
A	point mutation	non-synonymous	gyrA	DNA gyrase subunit A	A>G	Glu88Gly	Drug target modificaiton	3003296	1	fluoroquinolones
B	point mutation	non-synonymous	gyrA	DNA gyrase subunit A	C>T	Ser84Leu	Drug target modificaiton	3003296	1	fluoroquinolones
C	point mutation	non-synonymous	gyrA	DNA gyrase subunit A	C>T	Ser84Leu	Drug target modificaiton	3003296	1	fluoroquinolones
D	point mutation	non-synonymous	gyrA	DNA gyrase subunit A	C>T	Ser84Leu	Drug target modificaiton	3003296	1	fluoroquinolones
A	point mutation	non-synonymous	parE	Topoisomerase IV subunit B (parE)	G>C	Ala292Pro	Drug target modificaiton	3003315	1	fluoroquinolones
D	point mutation	non-synonymous	parE	Topoisomerase IV subunit B (parE)	C>T	Thr342Met	Drug target modificaiton	3003315	1	fluoroquinolones
A	point mutation	non-synonymous	parC	Topoisomerase IV subunit A (par C)	C>T	Ser80Phe	Drug target modificaiton	3003312	1	fluoroquinolones
B	point mutation	non-synonymous	parC	Topoisomerase IV subunit A (par C)	G>A	Glu84Lys	Drug target modificaiton	3003312	1	fluoroquinolones
C	point mutation	non-synonymous	parC	Topoisomerase IV subunit A (par C)	C>T	Ser80Phe	Drug target modificaiton	3003312	1	fluoroquinolones
D	point mutation	non-synonymous	parC	Topoisomerase IV subunit A (par C)	G>A	Glu84Lys	Drug target modificaiton	3003312	1	fluoroquinolones
A	deletion	non-synonymous	NWMN_0447	hypothetical protein	del GC	Ala96fs
B	insertion	non-synonymous	NWMN_0447	hypothetical protein	ins AGTTG	Val93fs
C	deletion	non-synonymous	NWMN_0447	hypothetical protein	del AGTTGA	Glu92_Val93del
B	insertion	non-synonymous	NWMN_0489	N-terminal deoxyribonuclease	ins G	Ala167fs
C	insertion	non-synonymous	NWMN_0489	N-terminal deoxyribonuclease	ins G	Asn146fs
A	insertion	non-synonymous	mnhF	Na+/ H+ antiporter subunit F	ins G	His90fs
C	point mutation	non-synonymous	cydD	ATP-binding cassette, subfamily C, bacterial CydD	G>T	Met176Ile	ABC transporters
B	insertion	non-synonymous	saeS	Sensor histidine protein kinase	ins A	Ile316fs	Two-component system
C	deletion	non-synonymous	saeR	DNA-binding response regulator	del T	Asp90fs	Two-component system
D	deletion	non-synonymous	mutL	DNA mismatch repair protein	del A	Asn343fs	Mismatch repair
B	point mutation	non-synonymous	NWMN_1753	FUR family transcriptional regulator, perioxide stress response regulator	C>G	Arg70Thr
C	insertion	non-synonymous	capP	capsular polysaccharide biosynthesis protein	ins GT	Asn141fs	Metabolic pathways
D	deletion	non-synonymous	NWMN_0177	maltose/glucose PTS system EIICB component	del TA	Leu380fs	Metabolic pathways
B	point mutation	non-synonymous	NWMN_0252	conserved hypothetical protein	A>G	Asp2Gly
D	point mutation	non-synonymous	NWMN_0752	conserved hypothetical protein	T>C	Asn73Ser
C	insertion	non-synonymous	NMWN_0860	oligopeptide transport system substrate-binding protein	ins G	Ala254fs	Beta-lactam resistance		2	beta-lactams
D	point mutation	non-synonymous	purL	Phosphoribosylformylglycinamidine synthase II	T>G	Leu359*	Metabolic pathways
C	insertion	non-synonymous	cydA	Cytochrome D ubiquinol oxidase subunit I	ins G	Ala200fs	Two-component system
B	insertion	non-synonymous	NWMN_0971	Mn2+/Fe2+ transport NRAMP family protein	ins GC	Ile314fs
D	point mutation	non-synonymous	ribF	riboflacin biosynthesis protein	C>T	Pro59Leu	Metabolic pathways
D	point mutation	non-synonymous	NWMN_1969	S1 RNA binding protein	A>G	Leu318Ser
C	insertion	non-synonymous	NWMN_1993	conserved hypothetical protein	ins GC	Leu58fs
B	insertion	non-synonymous	prfA	Peptide chain release factor 1	ins GGTCAC	Asp154_His155insArgAsp
D	deletion	non-synonymous	NWMN_2339	conserved hypothetical protein	del T	Asn16fs
D	point mutation	non-synonymous	NWMN_2485	conserved hypothetical protein	T>C	Gln45Arg
D	point mutation	synonymous	NWMN_0047	conserved hypothetical protein	A>G
D	point mutation	synonymous	NWMN_0123	conserved hypothetical protein	G>A
D	point mutation	synonymous	NWMN_0306	conserved hypothetical protein	A>T
D	deletion	no information	sarH	Staphylococcal accessory regulatory A homolog	del A
A	point mutation	no information	intergenic region (103bp upsteam norA)	quinolone resistance norA protein	C>T		antibiotic efflux	3000391	1
B	insertion	no information	intergenic region (99bp upsteam norA)	quinolone resistance norA protein	ins ATAGA		antibiotic efflux	3000391	1
C	insertion	no information	intergenic region (97bp upsteam norA)	quinolone resistance norA protein	ins AGAAA		antibiotic efflux	3000391	1
A	point mutation	no information	intergenic region (89bp upsteam norA)	quinolone resistance norA protein	T>A		antibiotic efflux	3000391	1
D	point mutation	no information	intergenic region (89bp upsteam norA)	quinolone resistance norA protein	T>C		antibiotic efflux	3000391	1
B	insertion	no information	intergenic region (2bp upsteam NWMN_2367)	conserved hypothetical protein	ins C

## Sheet: K. pneumoniae
Lineage	Mutation type	Non-synonymous/Synonymous	Gene	Gene Annotation	Nt mutation	AA mutation	Mechanisms or pathway	ARO	Mechanism references	Drugs
A	point mutation	non-synonymous	gyrA	DNA gyrase subunit A	A>G	Asp87Gly	Drug target modificaiton	3000273	1	fluoroquinolones
B	point mutation	non-synonymous	gyrA	DNA gyrase subunit A	G>A	Asp87Asn	Drug target modificaiton	3000273	1	fluoroquinolones
B	point mutation	non-synonymous	gyrA	DNA gyrase subunit A	T>G	Tyr548Asp	Drug target modificaiton	3000273	1	fluoroquinolones
C	point mutation	non-synonymous	gyrA	DNA gyrase subunit A	T>G	Ile534Ser	Drug target modificaiton	3000273	1	fluoroquinolones
A	point mutation	non-synonymous	gyrB	DNA gyrase subunit B	C>A	Arg389Ser	Drug target modificaiton	3000864	1	fluoroquinolones
A	point mutation	non-synonymous	gyrB	DNA gyrase subunit B	A>C	Glu466Asp	Drug target modificaiton	3000864	1	fluoroquinolones
A	insertion	non-synonymous	rpoB	DNA-directed RNA polymerase beta' subunit	ins GGTCACAGC	Thr1230_Arg1231insAlaValThr	Drug target modificaiton	3003276	1
A	insertion	non-synonymous	rpoB	DNA-directed RNA polymerase beta' subunit	ins GCAGCG	Leu132_Arg133insProLeu	Drug target modificaiton	3003276	1
C	point mutation	non-synonymous	rpoB	DNA-directed RNA polymerase beta' subunit	C>A	Gly819Val	Drug target modificaiton	3003276	1
A	deletion	non-synonymous		Rrf2 family transcriptional regulator, group III	del GCTCGCCATACCGT	Ala126fs
B	deletion	non-synonymous		Rrf2 family transcriptional regulator, group III	del TATCTTTCGGTTA	Tyr80fs
C	point mutation	non-synonymous		Fic domain protein, KPN_03553 type	C>A	Ala139Ser
A	point mutation	non-synonymous		IS, phage, Tn; Transposon-related functions	A>G	Gln159Arg
C	point mutation	synonymous	rnfC	Electron transport complex protein RnfC	A>G
B	point mutation	synonymous	EF-Tu	Translation elongation factor Tu	C>T		Drug target modificaiton	3000731	1	various classes of antibiotics
A	point mutation	synonymous	InsA	IS1 protein InsA	C>T
B	point mutation	synonymous	InsA	IS1 protein InsA	C>T
B	insertion	unknown		intergenic region nt 11378	ins AAATTTTTCGG
C	point mutation	unknown		intergenic region nt 12030	G>C
B	point mutation	unknown		intergenic region nt 30048	A>C
B	point mutation	unknown		intergenic region nt 206195	G>A
B	point mutation	unknown		intergenic region nt 206197	G>A
B	point mutation	unknown		intergenic region nt 206202	T>A

## Sheet: A. baumannii
Lineage	Mutation type	Non-synonymous/Synonymous	Gene	Gene Annotation	Nt mutation	AA mutation	Mechanisms or pathway	ARO	Mechanism references	Drugs
A	point mutation	non-synonymous	gyrA	DNA gyrase subunit A	G>A	Ser81Leu	Drug target modificaiton	3003817	1	fluoroquinolones
B	point mutation	non-synonymous	gyrA	DNA gyrase subunit A	G>A	Ser81Leu	Drug target modificaiton	3003817	1	fluoroquinolones
C	point mutation	non-synonymous	gyrA	DNA gyrase subunit A	C>T	Glu85Lys	Drug target modificaiton	3003817	1	fluoroquinolones
D	point mutation	non-synonymous	gyrA	DNA gyrase subunit A	C>G	Glu85Gln	Drug target modificaiton	3003817	1	fluoroquinolones
D	point mutation	non-synonymous	gyrA	DNA gyrase subunit A	C>A	Arg615Leu	Drug target modificaiton	3003817	1	fluoroquinolones
C	point mutation	non-synonymous	AdeS	two-component sensor histidine kinase	C>T	Thr153Met	Antibiotic efflux	3000549	1, 3	tetracycline antibiotics, glycylcycline
D	point mutation	non-synonymous	AdeS	two-component sensor histidine kinase	G>A	Ala94Thr	Antibiotic efflux	3000549	1, 3	tetracycline antibiotics, glycylcycline
A	point mutation	non-synonymous	parE	DNA topoisomerase IV subunit B	C>T	Glu460Lys	Drug target modificaiton	3000115	1
B	point mutation	non-synonymous	parC	DNA topoisomerase IV subunit A	G>A	Ser84Leu	Drug target modificaiton	3003818	1	fluoroquinolones
C	point mutation	non-synonymous	parC	DNA topoisomerase IV subunit A	G>A	Ser84Leu	Drug target modificaiton	3003818	1	fluoroquinolones
A	insertion	non-synonymous	UvrA	excinuclease ABC subunit UvrA	ins AG	Asp184fs
D	insertion	non-synonymous	AUO97_05165	GNAT family acetyltransferase	ins CA	Pro77fs
A	point mutation	non-synonymous	AUO97_14930	metal ABC transporter permease	G>T	Pro140Thr
B	point mutation	non-synonymous	AUO97_14930	metal ABC transporter permease	G>T	Pro140Thr
C	point mutation	non-synonymous	AUO97_14930	metal ABC transporter permease	G>T	Pro140Thr
D	point mutation	non-synonymous	AUO97_14930	metal ABC transporter permease	G>T	Pro140Thr
D	insertion	non-synonymous	AUO97_08635	threonine synthase	ins GCA	Ala99_Tyr100insAla
B	point mutation	non-synonymous	AUO97_10005	histidine ammonia-lyase	T>G	Val68Gly
B	point mutation	non-synonymous	AUO97_10005	histidine ammonia-lyase	G>T	Glu69*
A	point mutation	synonymous	AUO97_00320	hypothetical protein	C>T	none

## Sheet: P. aeruginosa
Lineage	Mutation type	Non-synonymous/Synonymous	Gene	Gene Annotation	Nt mutation	AA mutation	Mechanisms or pathway	ARO	Mechanism references	Drug
A	point mutation	non-synonymous	gyrA	DNA gyrase subunit A	C>A	Asp87Tyr	Drug target modificaiton	3003684	1	fluoroquinolones
B	point mutation	non-synonymous	gyrA	DNA gyrase subunit A	G>A	Thr83Ile	Drug target modificaiton	3003684	1	fluoroquinolones
C	point mutation	non-synonymous	gyrA	DNA gyrase subunit A	G>A	Thr83Ile	Drug target modificaiton	3003684	1	fluoroquinolones
D	point mutation	non-synonymous	gyrA	DNA gyrase subunit A	G>A	Thr83Ile	Drug target modificaiton	3003684	1	fluoroquinolones
C	point mutation	non-synonymous	parE	DNA topoisomerase IV subunit B	G>C	Ala611Gly	Drug target modificaiton	3003685	1	fluoroquinolones
C	insertion	non-synonymous	nfxB	transcriptional regulator	ins G	Glu111fs	antibiotic efflux	3000820	1, 4	diaminopyrimidine antibiotic, tetracycline antibiotic, phenicol antibiotic, aminocoumarin antibiotic, macrolide antibiotic, cephalosporin, fluoroquinolone antibiotic, penam
B	point mutation	non-synonymous	PA1458	two-component sensor	G>T	Glu299Asp	Two-component system
B	point mutation	non-synonymous	PA1458	two-component sensor	T>G	Ser307Ala	Two-component system
B	point mutation	synonymous	PA1458	two-component sensor	T>C		Two-component system
B	point mutation	synonymous	PA1458	two-component sensor	G>A		Two-component system
C	point mutation	non-synonymous	PA1458	two-component sensor	T>G	Ser307Ala	Two-component system
C	point mutation	synonymous	PA1458	two-component sensor	G>A		Two-component system
A	insertion	non-synonymous	PA2699	hypothetical protein	ins CGCC	Pro546fs
B	insertion	non-synonymous	PA2699	hypothetical protein	ins CGCC	Pro546fs
A	deletion	non-synonymous	pilY1	type 4 fimbrial biogenesis protein	del AAGTATTTCGAGAA	Lys942fs
B	deletion	non-synonymous	pilY1	type 4 fimbrial biogenesis protein	del AAGTATTTCGAGAA	Lys942fs
A	deletion	non-synonymous	mscL	large-conductance mechanosensitive channel	del CGTTGAAGGC	Leu61fs
A	insertion	non-synonymous	amiB	N-acetylmuramoyl-L-alanine amidase	ins TCT	Gln402_Ser403insLys	Cationic antimicrobial peptide (CAMP) resistance		5	Cationic antimicrobial peptide (CAMP) resistance

## Sheet: E.cloacae
Lineage	Mutation type	Non-synonymous/Synonymous	Gene	Gene Annotation	Nt mutation	AA mutation	Mechanisms or pathway	ARO	Mechanism references	Drugs
B	point mutation	non-synonymous	gyrB	DNA gyrase subunit B	C>A	Ser464Tyr	Drug target modificaiton	3000864	1	fluoroquinolones
C	point mutation	non-synonymous	gyrB	DNA gyrase subunit B	C>T	Ser464Phe	Drug target modificaiton	3000864	1	fluoroquinolones
A	point mutation	synonymous	gyrA	DNA gyrase subunit A	T>G		Drug target modificaiton	3003292	1	fluoroquinolone antibiotic, nybomycin
A	point mutation	non-synonymous	gyrA	DNA gyrase subunit A	C>A	Ser83Tyr	Drug target modificaiton	3003292	1	fluoroquinolone antibiotic, nybomycin
C	point mutation	non-synonymous	gyrA	DNA gyrase subunit A	A>G	Asp87Gly	Drug target modificaiton	3003292	1	fluoroquinolone antibiotic, nybomycin
D	point mutation	non-synonymous	gyrA	DNA gyrase subunit A	G>T	Asp87Tyr	Drug target modificaiton	3003292	1	fluoroquinolone antibiotic, nybomycin
A	point mutation	non-synonymous	parE	DNA topoisomerase IV subunit B	C>T	Arg611Cys	Drug target modificaiton	3003313	1	fluoroquinolones
D	point mutation	non-synonymous	rpoC	DNA-directed RNA polymerase subunit beta	C>A	Ser34Tyr	Drug target modificaiton	3003289	1, 6
D	point mutation	non-synonymous	ECL_01780	sucrose phosphorylase	C>A	Pro149Thr
B	deletion	non-synonymous	rpoD	RNA polymerase sigma-70 factor	delAAGGCTATCTGA	Gln19_Thr23delinsPro	Drug efflux		1, 6
C	insertion	non-synonymous	deaD	ATP-dependent RNA helicase DeaD	insGC	Leu407fs
A	point mutation	synonymous	ECL_23S03	23S rRNA	A>G
B	point mutation	synonymous	ECL_23S03	23S rRNA	A>G
C	point mutation	synonymous	ECL_23S03	23S rRNA	A>G
D	point mutation	synonymous	ECL_23S03	23S rRNA	A>G
A	insertion	non-synonymous	ECL_A146	hypothetical protein	ins AA	Thr33fs
A	insertion	non-synonymous	ECL_02126	putative transcriptional regulator of oqxAB (multidrug efflux system)	ins GA	Ile74fs	Drug efflux	3003921	1	tetracycline antibiotic, nitrofuran antibiotic, diaminopyrimidine antibiotic, glycylcycline, fluoroquinolone antibiotic
B	point mutation	non-synonymous	ECL_02126	putative transcriptional regulator of oqxAB (multidrug efflux system)	C>T	Gln119*	Drug efflux	3003921	1	tetracycline antibiotic, nitrofuran antibiotic, diaminopyrimidine antibiotic, glycylcycline, fluoroquinolone antibiotic
C	deletion	non-synonymous	ECL_02126	putative transcriptional regulator of oqxAB (multidrug efflux system)	del A	Glu72fs	Drug efflux	3003921	1	tetracycline antibiotic, nitrofuran antibiotic, diaminopyrimidine antibiotic, glycylcycline, fluoroquinolone antibiotic
B	deletion	non-synonymous	ECL_02296	putative transposase	del T	Tyr5fs
D	deletion	non-synonymous	ECL_04767	putative transposase	del T	Leu329fs
A	point mutation	uknown	intergenic region (252bp upstream RnFD)	electron transport complex protein subunit D	G>A
C	point mutation	uknown	intergenic region (252bp upstream RnFD)	electron transport complex protein subunit D	C>G
A	point mutation	uknown	intergenic region (249bp upstream RnFD)	electron transport complex protein subunit D	T>G
C	point mutation	uknown	intergenic region (249bp upstream RnFD)	electron transport complex protein subunit D	T>G
A	point mutation	uknown	intergenic region (13bp upstream 23S ribosomal RNA)	23S rRNA	G>C
A	insertion	uknown	ECL_02136	pseudogene
B	deletion	uknown	ECL_02136	pseudogene

## Sheet: References
	References
1	Alcock et al. 2020. CARD 2020: Antibiotic Resistome Surveillance with the Comprehensive Antibiotic Resistance Database. Nucleic Acids Research, 48, D517-D525.
2	Kanehisa M, Sato Y, Furumichi M, Morishima K, Tanabe M. 2019. New approach for understanding genome variations in KEGG. Nucleic Acids Res 47:D590–D595.
3	Xu C, Bilya SR, Xu W. 2019. adeABC efflux gene in Acinetobacter baumannii. New Microbes New Infect. Elsevier Ltd.
4	Purssell A, Poole K. 2013. The NfxB repressor of the mexCD-oprJ multidrug efflux operon of Pseudomonas aeruginosa. Microbiol (United Kingdom) 159:2058–2073.
5	Kanehisa M, Sato Y, Furumichi M, Morishima K, Tanabe M. 2019. New approach for understanding genome variations in KEGG. Nucleic Acids Res 47:D590–D595.
6	Podnecky NL, Fredheim EGA, Kloos J, Sørum V, Primicerio R, Roberts AP, Rozen DE, Samuelsen Ø, Johnsen PJ. 2018. Conserved collateral antibiotic susceptibility networks in diverse clinical strains of Escherichia coli. Nat Commun 9:3673.
