# Supplementary material for: Systematic Investigation of Resistance Evolution to Common Antibiotics Reveals Conserved Collateral Responses across Common Human Pathogens
Source: Antimicrob Agents Chemother. 2020 Dec 16;65(1):e01273-20. doi: 10.1128/AAC.01273-20 (PMC7927859; doi:10.1128/AAC.01273-20)
Supplement: Supplemental file 5 [file AAC.01273-20-sd005.xlsx]

## Sheet: E. faecium
Lineage	Mutation type	Non-synonymous/Synonymous	Gene Annotation	Nt mutation	AA mutation	Mechanisms or pathway	ARO	Mechanism references	Drugs
D	point mutation	synonymous	intergenic region nt 12688	C>T
D	point mutation	non-synonymous	Na+/H+ antiporter	A>G	Phe379Leu
D	insertion	non-synonymous	Na+/H+ antiporter	ins G	Leu96fs
D	point mutation	synonymous	intergenic region nt 17348	C>T
D	point mutation	synonymous	intergenic region nt 17718	C>T
B	insertion	non-synonymous	Integrase/recombinase, core domain family	ins TC	Val11fs
D	point mutation	non-synonymous	Segregation and condensation protein B	C>T	Glu189Lys
D	point mutation	non-synonymous	Tyrosine recombinase XerD	C>T	Met284Ile
D	point mutation	non-synonymous	1 TMS, ~690aa hypothetical protein: FIG00629252	G>A	Leu275Phe
D	point mutation	non-synonymous	Alpha/beta hydrolase fold	G>A	Asp57Asn
D	point mutation	synonymous	Hydroxymethylglutaryl-CoA synthase (EC 2.3.3.10)	C>T
D	point mutation	synonymous	intergenic region nt 67942	C>A
C	deletion	non-synonymous	cation-transporting ATPase	del GCTACG	Val295_Ala296del
D	point mutation	non-synonymous	Glyoxalase family protein	G>A	Gly72Glu
B	insertion	non-synonymous	Mobile element protein	ins G	Asn7fs
D	point mutation	non-synonymous	Malolactic regulator	C>A	Gln37Lys
D	point mutation	non-synonymous	Pyruvate kinase (EC 2.7.1.40)	G>A	Pro433Ser
D	insertion	unknown	intergenic region nt 116529	ins T	unknown
D	point mutation	unknown	intergenic region nt 123582	T>C	unknown
D	point mutation	non-synonymous	Malonyl CoA-acyl carrier protein transacylase (EC 2.3.1.39)	A>T	Leu290Gln
D	point mutation	non-synonymous	Glycosyltransferase LafA, responsible for the formation of Glc-DAG	C>T	Met303Ile
D	point mutation	non-synonymous	Phosphoenolpyruvate-protein phosphotransferase of PTS system (EC 2.7.3.9)	C>T	Glu343Lys
D	point mutation	non-synonymous	Trk system potassium uptake protein TrkA	C>T	Arg122Gln
D	point mutation	synonymous	FIG004453:_protein YceG like	C>T
D	point mutation	non-synonymous	Ribonuclease BN (EC 3.1.-.-)	C>T	Glu277Lys
D	point mutation	non-synonymous	Isoleucyl-tRNA synthetase (EC 6.1.1.5)	G>T	Asn817Lys
D	point mutation	synonymous	UDP-N-acetylmuramoylalanine--D-glutamate ligase (EC 6.3.2.9)	C>T
D	point mutation	non-synonymous	Cell division protein FtsI [Peptidoglycan synthetase] (EC 2.4.1.129)	A>G	Leu595Ser
D	point mutation	non-synonymous	Cell division protein MraZ	G>A	Arg119*
D	point mutation	non-synonymous	Aminopeptidase YpdF (MP-, MA-, MS-, AP-, NP- specific)	C>T	Met121Ile
D	point mutation	non-synonymous	PTS system, mannose-specific IIB component (EC 2.7.1.69)	G>A	Arg131Cys
D	point mutation	unknown	intergenic region nt 265278	C>T	unknown
D	point mutation	non-synonymous	NtrC family Transcriptional regulator, ATPase domain	C>T	Gly864Glu
D	point mutation	non-synonymous	LSU ribosomal protein L21p	A>C	Val96Gly
D	point mutation	unknown	intergenic region nt 286226	G>A	unknown
D	point mutation	non-synonymous	FIG00627240: hypothetical protein	T>C	Arg82Gly
D	point mutation	non-synonymous	DNA polymerase III subunits gamma and tau (EC 2.7.7.7)	T>C	Lys259Glu
D	point mutation	synonymous	Putative virion core protein (lumpy skin disease virus)	C>T
D	point mutation	non-synonymous	Putative virion core protein (lumpy skin disease virus)	C>T	Gln342*
B	deletion	non-synonymous	Mobile element protein	217&18: del T	Tyr129fs
C	deletion	non-synonymous	Mobile element protein	217&18: del T	Tyr129fs
D	point mutation	non-synonymous	CTP synthase (EC 6.3.4.2):p.	C>T	Glu58Lys
D	point mutation	unknown	intergenic region nt 320383	T>C	unknown
D	point mutation	synonymous	Transcriptional regulator,_repressor of the glutamine synthetase,_MerR family	G>A
D	point mutation	non-synonymous	Glycerophosphoryl diester phosphodiesterase (EC 3.1.4.46):p.	G>A	Thr178Ile
D	point mutation	non-synonymous	Lipid A export ATP-binding/permease protein MsbA:p.	C>T	Glu507Lys	antibiotic efflux	3003950		nitroimidazole antibiotic
D	point mutation	non-synonymous	Lipid A export ATP-binding/permease protein MsbA	A>C	Met467Arg	antibiotic efflux	3003950		nitroimidazole antibiotic
D	point mutation	synonymous	Hypothetical NagD-like phosphatase	T>C
D	point mutation	synonymous	tRNA-specific adenosine-34 deaminase (EC 3.5.4.-)	G>A
D	point mutation	non-synonymous	N-formylglutamate deformylase (EC 3.5.1.68)	C>T	Ser164Asn
D	point mutation	non-synonymous	Lipid A export ATP-binding/permease protein MsbA	C>A	Arg454Ser	antbiotic efflux	3003950		nitroimidazole antibiotic
D	point mutation	non-synonymous	Ribonuclease M5 (EC 3.1.26.8)	C>T	Ala78Thr
D	point mutation	synonymous	Oligopeptide transport system permease protein OppC (TC 3.A.1.5.1)	G>A
D	point mutation	non-synonymous	Glycerol dehydrogenase (EC 1.1.1.6)	G>A	Val81Ile
D	point mutation	non-synonymous	Glycerol dehydrogenase (EC 1.1.1.6)	C>T	Leu205Phe
D	point mutation	non-synonymous	Lipase	C>A	Gly92Cys
D	point mutation	non-synonymous	S-adenosylmethionine-dependent methyltransferase	G>T	Asp67Tyr
D	point mutation	synonymous	S-adenosylmethionine-dependent methyltransferase	C>T
D	point mutation	synonymous	Potassium uptake protein,_integral membrane component,_KtrB	T>C
D	point mutation	synonymous	ABC-type multidrug/protein/lipid transport system,_ATPase component	C>T
D	point mutation	synonymous	L-arabinose isomerase (EC 5.3.1.4)	C>T
D	point mutation	synonymous	Hypothetical protein DUF194,_DegV family	C>T
D	point mutation	non-synonymous	ferrous iron transport protein A	C>T	Glu157Lys
D	point mutation	non-synonymous	Ribonucleotide reductase of class Ib (aerobic), beta subunit (EC 1.17.4.1)	C>T	His58Tyr
D	point mutation	non-synonymous	Transcription antitermination protein NusG	C>T	Val147Ile
D	point mutation	unknown	intergenic region nt 576900	C>T
D	point mutation	unknown	intergenic region nt 592741	A>T
D	deletion	unknown	intergenic region nt 592745	del T
D	point mutation	non-synonymous	tRNA (adenine37-N(6))-methyltransferase TrmN6 (EC 2.1.1.223)	G>A	Val56Ile
D	point mutation	non-synonymous	Cytochrome P450	C>T	Asp362Asn
D	point mutation	non-synonymous	Ribosomal RNA small subunit methyltransferase E (EC 2.1.1.-)	C>T	Ser243Asn
D	point mutation	non-synonymous	COG0488: ATPase components of ABC transporters with duplicated ATPase domains	G>A	Gly118Glu
D	point mutation	unknown	intergenic region nt 636724	T>C	unknown
D	insertion	unknown	intergenic region nt 654482	ins A	unknown
D	point mutation	non-synonymous	Polygalacturonase (EC 3.2.1.15)	C>T	Glu79Lys
D	point mutation	non-synonymous	FIG00628944: hypothetical protein	G>A	Ala75Val
D	point mutation	non-synonymous	Ribosomal small subunit pseudouridine synthase A (EC 4.2.1.70)	T>A	Ser14Cys
D	point mutation	non-synonymous	conserved hypothetical protein	G>A	Gln16*
D	point mutation	synonymous	Cna B-type	G>A
D	point mutation	unknown	intergenic region nt 700121	C>T	unknown
D	point mutation	non-synonymous	Lipid A export ATP-binding/permease protein MsbA	C>T	Thr328Ile
D	point mutation	non-synonymous	Lipid A export ATP-binding/permease protein MsbA	G>A	Ala499Val
D	point mutation	non-synonymous	tRNA dihydrouridine synthase B (EC 1.-.-.-)	C>T	Arg30Gln
D	point mutation	non-synonymous	Cell division protein DivIC (FtsB), stabilizes FtsL against RasP cleavage	T>C	Gln29Arg
D	point mutation	non-synonymous	Low temperature requirement B protein	G>A	Ala358Val
D	point mutation	synonymous	Peptide deformylase (EC 3.5.1.88)	G>A
D	point mutation	non-synonymous	Protein YicC	C>T	Gly94Glu
D	point mutation	non-synonymous	FIG00628324: hypothetical protein	G>A	Pro17Leu
D	point mutation	non-synonymous	Competence/damage-inducible protein CinA	C>T	Val381Ile
D	point mutation	non-synonymous	FIG00628061: hypothetical protein	C>A	Gly171Val
D	point mutation	non-synonymous	ABC transporter, permease protein	G>A	Ser128Phe
D	point mutation	unknown	intergenic region nt 846324	A>G	unknown
D	point mutation	unknown	intergenic region nt 862085	G>T	unknown
D	point mutation	non-synonymous	Transcriptional regulator YcjW, LacI family, possibly involved in maltodextrin utilization pathway:p.	C>T	Pro146Ser
D	point mutation	non-synonymous	FIG00630125: hypothetical protein:p.	A>C	Ser102Ala
D	point mutation	unknown	intergenic region nt 911843	T>A	unknown
D	point mutation	unknown	intergenic region nt 913106	C>T	unknown
D	insertion	unknown	intergenic region nt 918527	ins T	unknown
D	point mutation	synonymous	Adenylosuccinate synthetase (EC 6.3.4.4)	C>T
D	point mutation	non-synonymous	Pyrimidine-nucleoside phosphorylase (EC 2.4.2.2):p	A>G	Ile142Val
D	point mutation	non-synonymous	Deoxyribose-phosphate aldolase (EC 4.1.2.4):p.	G>A	Glu71Lys
D	point mutation	unknown	intergenic region nt 955264	G>T	unknown
D	point mutation	synonymous	Phage DNA invertase	G>T
D	point mutation	unknown	intergenic region nt 966148	G>A	unknown
D	point mutation	non-synonymous	Translation elongation factor G	C>T	Ala157Val
D	point mutation	non-synonymous	Translation elongation factor G	C>T	Ala579Val
A	point mutation	non-synonymous	Translation elongation factor G	T>C	Phe580Leu
D	point mutation	non-synonymous	LSU ribosomal protein L24p (L26e)	T>C	Val80Ala
D	point mutation	synonymous	SSU ribosomal protein S13p (S18e)	C>T
D	point mutation	non-synonymous	DNA-directed RNA polymerase alpha subunit (EC 2.7.7.6)	C>A	Thr94Asn
D	point mutation	synonymous	DNA-directed RNA polymerase alpha subunit	G>A
D	point mutation	non-synonymous	hypothetical protein	G>A	Thr47Ile
B	deletion	non-synonymous	Oligopeptide transport ATP-binding protein OppD (TC 3.A.1.5.1)	del ATCGCA	Ile171_Ala172del
D	point mutation	non-synonymous	Oligopeptide ABC transporter, periplasmic oligopeptide-binding protein OppA (TC 3.A.1.5.1):p.	G>T	Gly7*
D	point mutation	non-synonymous	Signal recognition particle receptor protein FtsY (=alpha subunit) (TC 3.A.5.1.1):p.	G>A	Val184Ile
D	point mutation	unknown	intergenic region nt 1025925	C>T	unknown
D	point mutation	non-synonymous	Peptide deformylase (EC 3.5.1.88):p.	C>T	Ala106Thr
D	point mutation	non-synonymous	Kup system potassium uptake protein:p	G>A	Met539Ile
D	point mutation	synonymous	FIG00627853:_hypothetical protein	C>T
D	point mutation	unknown	intergenic region nt 1080141	T>C
D	point mutation	unknown	intergenic region nt 1101322	C>T
D	point mutation	non-synonymous	FIG00629350: hypothetical protein	C>T	Gly33Asp
D	point mutation	non-synonymous	Alcohol dehydrogenase (EC 1.1.1.1); Acetaldehyde dehydrogenase (EC 1.2.1.10	G>A	Gly553Asp
D	point mutation	non-synonymous	Phosphomevalonate kinase (EC 2.7.4.2)	C>A	Gly54Val
D	point mutation	unknown	intergenic region nt 1125963	G>A	unknown
D	point mutation	synonymous	pentapeptide repeat family protein	C>T
D	point mutation	non-synonymous	FIG00628300: hypothetical protein	C>T	Arg110Lys
D	point mutation	non-synonymous	Mobile element protein	T>A	Tyr47Phe
D	point mutation	non-synonymous	FIG00628299: hypothetical protein	G>A	Gln121*
D	point mutation	non-synonymous	FIG00627582: hypothetical protein	C>T	Glu12Lys
D	point mutation	non-synonymous	FIG00628299: hypothetical protein	G>A	Arg364Trp
D	point mutation	unknown	intergenic region nt 1184163	G>A
D	deletion	unknown	intergenic region nt 1184450	del T
D	point mutation	synonymous	decarboxylase,_putative	G>A
D	point mutation	unknown	intergenic region nt 1198041	G>A	unknown
D	point mutation	synonymous	FIG00732228:_membrane protein	C>T
D	deletion	non-synonymous	Trans-acting positive regulator	del A	Val62fs
D	point mutation	non-synonymous	Glycerol kinase (EC 2.7.1.30)	G>A	Ala348Thr
D	point mutation	non-synonymous	Transcriptional regulator, TetR family	G>A	Gly193Glu
D	point mutation	non-synonymous	Tyrosyl-tRNA synthetase (EC 6.1.1.1)	G>A	Ala61Thr
D	point mutation	non-synonymous	decarboxylase, putative	G>A	Gly331Glu
D	point mutation	non-synonymous	amino acid permease family protein	C>T	Ser461Phe
D	point mutation	non-synonymous	PTS system, maltose and glucose-specific IIC component (EC 2.7.1.69) / PTS system, maltose and glucose-specific IIB component (EC 2.7.1.69) / PTS system, maltose and glucose-specific IIA component (EC 2.7.1.69)	G>A	Glu555Lys
D	point mutation	synonymous	CDS: Sortase A,_LPXTG specific	G>A
D	point mutation	non-synonymous	3-polyprenyl-4-hydroxybenzoate carboxy-lyase (EC 4.1.1.-)	G>A	Arg453Cys
D	point mutation	non-synonymous	FIG00628671: hypothetical protein	C>T	Thr78Ile
D	point mutation	non-synonymous	FIG00628451: hypothetical protein	C>T	Pro347Leu
D	point mutation	non-synonymous	FIG00628451: hypothetical protein	G>A	Glu800Lys
D	point mutation	non-synonymous	ATP-dependent DNA helicase UvrD/PcrA	A>T	Asn539Ile
D	point mutation	synonymous	rRNA: rRNA	A>T
B	deletion	synonymous	rRNA: rRNA	del G
D	point mutation	non-synonymous	Cystathionine gamma-lyase (EC 4.4.1.1)	G>A	Gln33*
D	point mutation	synonymous	4-hydroxy-tetrahydrodipicolinate reductase (EC 1.17.1.8)	C>T
D	point mutation	non-synonymous	NADH peroxidase Npx (EC 1.11.1.1)	G>A	Val283Ile
D	point mutation	non-synonymous	Histidine transport protein (permease)	G>A	Pro330Leu
D	point mutation	non-synonymous	Histidine kinase	G>A	Ala112Thr
D	point mutation	non-synonymous	amino acid permease family protein	G>A	Gly187Asp
D	point mutation	non-synonymous	Neutral endopeptidase O (EC 3.4.24.-)	G>A	Ala85Val
D	point mutation	non-synonymous	FIG00629355: hypothetical protein	G>A	Met1?
D	insertion	non-synonymous	FIG00628886: hypothetical protein	ins A	Leu268fs
D	point mutation	uknown	intergenic region nt 1400337	G>A
D	point mutation	non-synonymous	Methionine ABC transporter substrate-binding protein	C>A	Leu154Ile
D	point mutation	non-synonymous	Phosphonate ABC transporter ATP-binding protein (TC 3.A.1.9.1):	C>T	Gly228Ser
D	point mutation	non-synonymous	Mobile element protein	G>A	Asp41Asn
D	point mutation	synonymous	HAD-superfamily hydrolase,_subfamily IA, variant 1	G>A
D	point mutation	synonymous	Tagatose 1,6-diphosphate aldolase (EC 4.1.2.40)	A>C
D	insertion	non-synonymous	Tagatose 1,6-diphosphate aldolase (EC 4.1.2.40)	ins A	Thr94fs
D	point mutation	non-synonymous	ATP-dependent protease ATP-binding subunit clpL	G>A	Asp196Asn
D	insertion	non-synonymous	ATP-dependent protease ATP-binding subunit clpL	ins T	Leu245fs
D	point mutation	unknown	intergenic region nt 1460546	G>A
D	point mutation	non-synonymous	FIG00629474: hypothetical protein	C>T	Thr416Ile
D	point mutation	unknown	intergenic region nt 1464456	T>C
D	point mutation	unknown	intergenic region nt 1467347	A>G
C	insertion	non-synonymous	Integrase/recombinase, core domain family	ins TC	Val11fs
D	point mutation	non-synonymous	Lipoteichoic acid synthase LtaS Type Iib	C>T	Ala240Val
D	point mutation	synonymous	Nucleoside diphosphate kinase (EC 2.7.4.6)	C>T
D	point mutation	non-synonymous	D-serine/D-alanine/glycine transporter	G>A	Ala105Val
D	point mutation	non-synonymous	Outer surface protein of unknown function, cellobiose operon	G>A	Val328Ile
D	point mutation	unknown	intergenic region nt 1521964	T>C
D	insertion	non-synonymous	FIG00628158: hypothetical protein	ins T	Cys82fs
D	point mutation	unknown	intergenic region nt 1528524	G>A
D	point mutation	non-synonymous	hydrolase, haloacid dehalogenase-like family	C>T	Val207Met
D	deletion	non-synonymous	Exonuclease	del T	Lys164fs
D	point mutation	non-synonymous	Putrescine transport ATP-binding protein PotA (TC 3.A.1.11.1)	G>A	Gly302Ser
D	point mutation	non-synonymous	Methionine synthase II (cobalamin-independent)	G>A	Ser298Asn
D	point mutation	non-synonymous	Methionine synthase II (cobalamin-independent)	G>A	Glu359Lys
D	point mutation	non-synonymous	ABC transporter ATP-binding protein uup	C>T	Gly41Glu
D	point mutation	non-synonymous	membrane protein	G>A	Arg101Trp
D	point mutation	non-synonymous	FIG00629386: hypothetical protein	G>A	Gly347Arg
D	point mutation	non-synonymous	Excinuclease ABC subunit C	G>A	Ala219Thr
D	point mutation	synonymous	Fructose-1,6-bisphosphatase,_Bacillus type (EC 3.1.3.11)	A>G
D	point mutation	non-synonymous	V-type ATP synthase subunit I (EC 3.6.3.14)	C>T	Ala64Val
D	point mutation	synonymous	V-type ATP synthase subunit A (EC 3.6.3.14)	T>C
D	point mutation	non-synonymous	Lipoate-protein ligase A	T>C	Glu223Gly
D	point mutation	non-synonymous	RNA polymerase sigma-54 factor RpoN	A>G	.Ile63Met
D	point mutation	non-synonymous	Phosphoglycerate kinase (EC 2.7.2.3)	C>T	Ala173Val
D	point mutation	non-synonymous	ATP synthase F0 sector subunit c	G>A	Gly40Asp
D	point mutation	non-synonymous	ATP synthase alpha chain (EC 3.6.3.14)	G>T	Arg171Leu
D	point mutation	non-synonymous	Predicted transcriptional regulator of N-Acetylglucosamine utilization, GntR family	G>A	Gly152Ser
D	point mutation	non-synonymous	Ribosomal subunit interface protein	A>G	Asp160Gly
D	point mutation	non-synonymous	Protein export cytoplasm protein SecA ATPase RNA helicase (TC 3.A.5.1.1)	G>A	Glu140Lys
D	point mutation	synonymous	Phosphate transport system permease protein PstC (TC 3.A.1.7.1)	G>A
D	point mutation	non-synonymous	Manganese transport protein MntH	G>A	Arg369Cys
D	point mutation	synonymous	Lipid A export ATP-binding/permease protein MsbA	G>A
D	point mutation	synonymous	Lipid A export ATP-binding/permease protein MsbA	C>T
D	point mutation	non-synonymous	PTS system, beta-glucoside-specific IIB component (EC 2.7.1.69) / PTS system, beta-glucoside-specific IIC component (EC 2.7.1.69) / PTS system, beta-glucoside-specific IIA component (EC 2.7.1.69)	A>G	Lys123Glu
D	point mutation	non-synonymous	PTS system, beta-glucoside-specific IIB component (EC 2.7.1.69) / PTS system, beta-glucoside-specific IIC component (EC 2.7.1.69) / PTS system, beta-glucoside-specific IIA component (EC 2.7.1.69)	G>A	Ser416Asn
D	point mutation	non-synonymous	Phosphoglucomutase (EC 5.4.2.2)	G>A	Glu160Lys
D	point mutation	non-synonymous	FIG00628558: hypothetical protein	C>A	Ala218Ser
D	point mutation	non-synonymous	Glycyl-tRNA synthetase beta chain (EC 6.1.1.14)	G>A	Val268Ile
D	point mutation	non-synonymous	Glycyl-tRNA synthetase beta chain (EC 6.1.1.14)	G>A	Arg488Gln
A	deletion	non-synonymous	Integrase/recombinase, core domain family	del C	Gln284fs
B	deletion	non-synonymous	Integrase/recombinase, core domain family	del C	Gln284fs
C	deletion	non-synonymous	Integrase/recombinase, core domain family	del C	Gln284fs
D	deletion	non-synonymous	Integrase/recombinase, core domain family	del C	Gln284fs
D	point mutation	non-synonymous	Mobile element protein	C>T	Trp73*
D	point mutation	non-synonymous	DNA topoisomerase III (EC 5.99.1.2)	C>T	Leu44Phe
D	point mutation	unknown	intergenic region nt 1744476	G>T
D	point mutation	non-synonymous	Coenzyme F420-dependent oxidoreductase	G>A	Ser112Asn
D	point mutation	synonymous	Inner membrane protein translocase component YidC,_OxaA protein	G>A
D	point mutation	synonymous	Chloride channel protein	T>C
D	point mutation	non-synonymous	D-alanyl-D-alanine carboxypeptidase (EC 3.4.16.4)	G>A	Thr385Ile
D	point mutation	non-synonymous	Cold shock protein CspA	C>T	Gln55*
D	point mutation	non-synonymous	DinG family ATP-dependent helicase YoaA	C>T	Gln365*
D	point mutation	non-synonymous	Aspartate aminotransferase (EC 2.6.1.1)	C>T	Leu73Phe
D	point mutation	non-synonymous	Aspartate aminotransferase (EC 2.6.1.1)	C>T	Thr177Ile
D	point mutation	non-synonymous	Lead, cadmium, zinc and mercury transporting ATPase (EC 3.6.3.3) (EC 3.6.3.5); Copper-translocating P-type ATPase (EC 3.6.3.4)	G>A	Ala522Thr
D	point mutation	non-synonymous	Cation-transporting ATPase, E1-E2 family:p.	G>A	Asp52Asn
D	point mutation	synonymous	tRNA (Guanine37-N1) -methyltransferase (EC 2.1.1.31)	G>A
D	point mutation	non-synonymous	tRNA (Guanine37-N1) -methyltransferase (EC 2.1.1.31):p.	C>T	Leu223Phe
D	point mutation	non-synonymous	Uncharacterized phage-encoded protein-like:p.	G>A	Glu219Lys
D	point mutation	non-synonymous	Phage major capsid protein:p.	C>T	Ser79Phe
D	point mutation	non-synonymous	Phage tail length tape-measure protein:p.	G>A	Asp712Asn
D	point mutation	non-synonymous	conserved hypothetical protein:p.	G>T	Met50Ile
D	point mutation	synonymous	hypothetical protein	G>A
D	point mutation	non-synonymous	hypothetical protein:p.	T>C	Ser188Gly
D	point mutation	non-synonymous	sensor histidine kinase:p.	C>T	Ala345Val
D	point mutation	synonymous	NAD(FAD)-utilizing dehydrogenases	T>C
D	point mutation	unknown	intergenic region nt 1879149	G>A
D	deletion	unknown	intergenic region nt 1888636	del A
D	point mutation	non-synonymous	Arginyl-tRNA synthetase (EC 6.1.1.19)	G>A	Glu273Lys
D	point mutation	non-synonymous	DNA polymerase III alpha subunit (EC 2.7.7.7)	C>A	Ala508Asp
D	point mutation	non-synonymous	DNA polymerase III alpha subunit (EC 2.7.7.7)	C>T	Ser1086Leu
D	point mutation	non-synonymous	Transcription termination protein NusA	G>A	Gly86Ser
C	point mutation	unknown	intergenic region nt 1941633	C>A
D	point mutation	synonymous	Riboflavin kinase (EC 2.7.1.26) / FMN adenylyltransferase (EC 2.7.7.2)	C>T
D	point mutation	non-synonymous	5-methylcytosine-specific restriction enzyme A (EC 3.1.21.-)	G>A	Gly296Glu
D	point mutation	unknown	intergenic region nt 1953522	G>A
D	point mutation	non-synonymous	/ Glutamine transport system permease protein GlnP (TC 3.A.1.3.2)	C>T	Asp76Asn
D	point mutation	non-synonymous	/ Glutamine transport system permease protein GlnP (TC 3.A.1.3.2)	T>G	Lys48Gln
D	point mutation	non-synonymous	Excinuclease ABC subunit B	G>A	Arg598Gln
D	point mutation	synonymous	Hypothetical ATP-binding protein UPF0042, contains P-loop	C>T
D	point mutation	non-synonymous	Uncharacterized secreted protein associated with spyDAC	G>A	Glu388Lys
D	point mutation	non-synonymous	Mobile element protein	G>T	Arg68Ile
D	point mutation	synonymous	Tagatose-6-phosphate kinase (EC 2.7.1.144) / 1-phosphofructokinase (EC 2.7.1.56)	G>A
D	point mutation	non-synonymous	Tagatose-6-phosphate kinase (EC 2.7.1.144) / 1-phosphofructokinase (EC 2.7.1.56)	G>A	Gly142Arg
D	point mutation	synonymous	Tagatose-6-phosphate kinase (EC 2.7.1.144) / 1-phosphofructokinase (EC 2.7.1.56)	G>A
D	insertion	non-synonymous	Voltage-gated chloride channel family protein	ins T	Ile7fs
A	point mutation	non-synonymous	Transcription regulator [contains diacylglycerol kinase catalytic domain]	G>T	Gly198Trp
D	point mutation	non-synonymous	Transcription regulator [contains diacylglycerol kinase catalytic domain]	A>C	His235Pro
D	point mutation	non-synonymous	Lipid A export ATP-binding/permease protein MsbA	C>T	Asp67Asn
D	point mutation	non-synonymous	Prephenate dehydrogenase (EC 1.3.1.12)	T>A	Trp247Arg
D	point mutation	synonymous	5-Enolpyruvylshikimate-3-phosphate synthase (EC 2.5.1.19)	G>A
D	point mutation	non-synonymous	Shikimate kinase I (EC 2.7.1.71)	G>T	Lys62Asn
D	point mutation	non-synonymous	Rhodanese domain protein UPF0176, Firmicutes subgroup	G>A	Ser282Asn
D	point mutation	non-synonymous	Helicase loader DnaI	G>C	.Val164Leu
D	point mutation	non-synonymous	FIG00630625: hypothetical protein	G>A	Ala48Thr
D	point mutation	non-synonymous	ClpB protein	G>A	Ala375Thr
D	point mutation	non-synonymous	Phage protein	C>T	Arg139Lys
D	point mutation	synonymous	Phage protein	A>G
D	point mutation	unknown	intergenic region nt 2121408	G>A
D	point mutation	non-synonymous	N-acetylmannosamine kinase (EC 2.7.1.60)	G>A	Asp21Asn
D	point mutation	synonymous	lipase,_putative	G>A
D	point mutation	non-synonymous	FIG00628481: hypothetical protein	A>C	Ile94Ser
D	point mutation	non-synonymous	Probable glutamate/gamma-aminobutyrate antiporter	G>A	Met384Ile
D	point mutation	synonymous	Cell division protein FtsI [Peptidoglycan synthetase] (EC 2.4.1.129)	G>A
D	point mutation	non-synonymous	FIG00627701: hypothetical protein:p	A>C	Lys105Asn
D	point mutation	non-synonymous	FIG00629233: hypothetical protein:p.	C>T	Ala143Val
D	point mutation	non-synonymous	FIG00628328: hypothetical protein:p	C>T	Glu98Lys
D	point mutation	synonymous	DNA topoisomerase III (EC 5.99.1.2)	C>T
D	point mutation	non-synonymous	ABC transporter substrate-binding protein:p.	A>G	Val105Ala
D	point mutation	unknown	intergenic region nt 2289973	G>C
D	point mutation	unknown	intergenic region nt 2303949	T>C
A	point mutation	non-synonymous	FIG00627464: hypothetical protein	G>T	Gln36Lys
D	point mutation	synonymous	Phenylalanyl-tRNA synthetase beta chain (EC 6.1.1.20)	C>T
D	point mutation	non-synonymous	FIG00628467: hypothetical protein	T>A	Phe56Leu
D	point mutation	non-synonymous	Universal stress protein family	G>A	Ala136Val
D	point mutation	non-synonymous	DNA polymerase III delta subunit (EC 2.7.7.7)	G>T	Gln198Lys
D	point mutation	non-synonymous	GMP reductase (EC 1.7.1.7)	G>A	Ser280Phe
D	point mutation	unknown	intergenic region nt 2417321	A>G
D	point mutation	non-synonymous	Phosphoribosylformylglycinamidine cyclo-ligase (EC 6.3.3.1)	G>A	Ala124Val
D	point mutation	unknown	intergenic region nt 2438453	G>T
D	point mutation	non-synonymous	Putative deoxyribonuclease YcfH	C>T	Ala173Thr
D	point mutation	non-synonymous	Putative hydrolase of the alpha/beta superfamily	G>A	His35Tyr
D	point mutation	non-synonymous	Rossmann fold nucleotide-binding protein Smf possibly involved in DNA uptake	T>C	Lys73Arg

## Sheet: S. aureus
Lineage	Mutation type	Non-synonymous/Synonymous	Gene	Gene Annotation	Nt mutation	AA mutation	Mechanisms or pathway	ARO	Mechanism references
A	point mutation	non-synonymous	purA	Adenylosuccinate synthetase, NWMN_0016	G>T	Gly232Val
A	point mutation	synonymous	NWMN_0020	conserved hypothetical protein	G>A
B	point mutation	synonymous	NWMN_0201	conserved hypothetical protein	G>A
C	point mutation	non-synonymous	NWMN_0228	conserved hypothetical protein	G>T	Gly281Cys
D	point mutation	non-synonymous	metE	5-methyltetrahydropteroyltriglutamate-- homocysteine methyltransferase	T>A	Lys21Asn
D	point mutation	non-synonymous	fus	Translation elongation factor G, NWMN_0509	G>A	Val407Ile
B	point mutation	non-synonymous	fus	Translation elongation factor G, NWMN_0509	G>T	Gly452Val
C	point mutation	non-synonymous	fus	Translation elongation factor G, NWMN_0509	A>G	Asp573Gly
A	point mutation	non-synonymous	fus	Translation elongation factor G, NWMN_0509	C>T	Ala580Val
D	point mutation	non-synonymous	NWMN_0715	Hypothetical protein with diguanylate-cyclase (GGDEF) domain	G>A	Gln218*
A	point mutation	non-synonymous	NWMN_0715	Hypothetical protein with diguanylate-cyclase (GGDEF) domain	C>A	Trp175Cys
B	point mutation	non-synonymous	NWMN_0715	Hypothetical protein with diguanylate-cyclase (GGDEF) domain	G>A	Pro117Ser
D	point mutation	non-synonymous	qoxC	quinol oxidase polypeptide IIII	C>T	Glu29Lys
A	point mutation	non-synonymous	qoxB	quinol oxidase polypeptide I	A>C	Asn407Lys
B	deletion	non-synonymous	NWMN_0980	cytochrome oxidase assembly protein	del A	Cys37fs
B	point mutation	non-synonymous	smc	Chromosome segregation SMC protein	C>T	Arg640Cys
A	point mutation	non-synonymous	thrA	aspartate kinase	G>A	Thr363Ile
B	point mutation	non-synonymous	fmtC	oxacillin resistance-related FmtC protein	G>A	Ser244Asn	Cationic antimicrobial peptide (CAMP) resistance	3003421	1
D	point mutation	unknown	intergenic region (198bp upstream ebh1)	conserved hypothetical protein	C>A
A	point mutation	non-synonymous	NWMN_1932	trk system potassium uptake protein	C>A	Pro7His
B	point mutation	non-synonymous	NWMN_1932	trk system potassium uptake protein	C>T	Pro7Ser
D	point mutation	non-synonymous	sigB	RNA polymerase sigma-B factor	C>T	Gly229Asp
C	insertion	non-synonymous	atpG	ATP synthase gamma subunit	ins A	Asp259fs
A	point mutation	non-synonymous	rpoA	DNA-directed RNA polymerase alpha subunit	T>C	Glu298Gly	antibiotic target alteration	3004997	1
D	point mutation	non-synonymous	rpoA	DNA-directed RNA polymerase alpha subunit	T>C	Glu298Gly	antibiotic target alteration	3004997	1
C	point mutation	non-synonymous	sarY	staphylococcal accessory regulator Y	C>A	Leu93Phe
A	point mutation	synonymous	NWMN_2386	conserved hypothetical protein	G>A

## Sheet: K. pneumoniae
Lineage	Mutation type	Non-synonymous/Synonymous	Gene	Gene Annotation	Nt mutation	AA mutation	Mechanisms or pathway	ARO	Mechanism references	Drugs
A	point mutation	non-synonymous		SbmA protein	T>C	Ser381Pro
B	point mutation	non-synonymous		SbmA protein	G>T	Glu172*
C	point mutation	non-synonymous		SbmA protein	C>A	Ser42*
A	deletion	non-synonymous	UUU_RS01185	Copper sensory histidine kinase CpxA	delCTG	Leu168del	antibiotic efflux	3000830	1	aminoglycosides, aminocoumarin antibiotics
B	deletion	non-synonymous	UUU_RS01185	Copper sensory histidine kinase CpxA	delCTG	Leu168del	antibiotic efflux	3000830	1	aminoglycosides, aminocoumarin antibiotics
C	deletion	non-synonymous	UUU_RS01185	Copper sensory histidine kinase CpxA	delAinsTG	Thr261fs	antibiotic efflux	3000830	1	aminoglycosides, aminocoumarin antibiotics
A	point mutation	non-synonymous		Translation elongation factor G	T>C	Phe605Leu		3000730	1	fusidic acid
B	point mutation	non-synonymous		Translation elongation factor G	G>T	Met461Ile		3000730	1	fusidic acid
C	point mutation	non-synonymous		Translation elongation factor G	T>G	Phe605Val		3000730	1	fusidic acid
A	point mutation	non-synonymous	UUU_RS03315	Hypothetical protein YggS, proline synthase co-transcribed bacterial homolog PROSC	C>T	Ala224Val
A	point mutation	non-synonymous		Na+/H+ antiporter	T>C	Tyr312His
C	point mutation	non-synonymous		Glutamyl-tRNA reductase (EC 1.2.1.70)	C>A	Ala13Asp
A	point mutation	non-synonymous		Para-nitrobenzyl esterase (EC 3.1.1.-)	C>T	Ala49Val
A	point mutation	non-synonymous		Transcriptional regulator, LysR family	T>C	Ser30Pro
A	deletion	non-synonymous	mutL	DNA mismatch repair protein MutL	delCCTGGC	Leu72_Ala73del
A	point mutation	non-synonymous		Cytochrome O ubiquinol oxidase subunit III	C>T	His184Tyr
A	insertion	non-synonymous	marT	Putative transcriptional regulator MarT (Putative transcriptional regulatory protein)	ins G	Val81fs
A	point mutation	non-synonymous	parB	chromosome partitioning protein parB	G>A	Ala93Thr			2
A	point mutation	non-synonymous		Thiamin ABC transporter, transmembrane component	C>T	Ala33Val
A	point mutation	non-synonymous	UUU_RS0124365	PTS IIA-like nitrogen-regulatory protein PtsN	G>A	Met60Ile
B	point mutation	non-synonymous		Aerobic respiration control sensor protein ArcB (EC 2.7.13.3)	T>G	Phe160Cys
A	point mutation	non-synonymous		L-seryl-tRNA(Sec) selenium transferase (EC 2.9.1.1):c.802A>G	A>G	Ser268Gly
A	point mutation	non-synonymous		Long-chain fatty acid transport protein	T>C	Ser379Pro
A	point mutation	non-synonymous	UUU_RS0113230	phosphate-starvation-inducible protein PsiE	T>G	Val63Gly
A	deletion	non-synonymous		NADH ubiquinone oxidoreductase chain A (EC 1.6.5.3)	del CG	Arg42fs
A	point mutation	non-synonymous		Methylthioribose-1-phosphate isomerase (EC 5.3.1.23)	G>A	Glu198Lys
A	point mutation	non-synonymous		periplasmic binding protein/LacI transcriptional regulator	C>T	Arg288Cys
A	point mutation	non-synonymous		Permeases of the major facilitator superfamily	T>C	Leu137Pro
A	deletion	non-synonymous		hypothetical protein	del C	Arg58fs
A	point mutation	non-synonymous		Mobile element protein	A>G	Glu269Gly
A	point mutation	non-synonymous		Oligopeptidase A (EC 3.4.24.70)	A>G	Glu380Gly
A	point mutation	synonymous		hypothetical protein	A>G
A	point mutation	synonymous		Hydrolases of the alpha/beta superfamily	A>G
B	point mutation	synonymous		IS1 protein InsA	C>T
A	point mutation	synonymous		Alkylation response protein AidB, acyl-CoA dehydrogenase family	C>T
A	point mutation	synonymous		Luciferase-like monooxygenase (EC 1.14.-.-)	G>A
A	point mutation	synonymous		4-hydroxyphenylpyruvate dioxygenase (EC 1.13.11.27)	C>T
A	point mutation	synonymous	mprA	Transcriptional repressor MprA	T>C		antibiotic efflux	3000516	1	fluoroquinolones
A	point mutation	synonymous		Adenine deaminase (EC 3.5.4.2)	A>G
A	insertion	unknown		intergenic region (nt 11378)	ins AAATTTTTCGG
A	deletion	unknown		intergenic region (nt 72053)	del C
A	insertion	unknown		intergenic region (nt 84581)	ins G
A	point mutation	unknown		intergenic region (nt 206195)	G>A
A	point mutation	unknown		intergenic region (206197)	G>A
A	point mutation	unknown		intergenic region (nt 206202)	T>A

## Sheet: A. baumannii
Lineage	Mutation type	Non-synonymous/Synonymous	Gene	Gene Annotation	Nt mutation	AA mutation	Mechanisms or pathway	ARO1	Mechanism references	Drugs
A	point mutation	non-synonymous	AUO97_RS11535	elongation factor G	G>T	Gly596Cys		3000730	1	fusidic acid
B	point mutation	non-synonymous	AUO97_RS11535	elongation factor G	G>T	Gly596Val		3000730	1	fusidic acid
C	point mutation	non-synonymous	AUO97_RS11535	elongation factor G	T>G	Phe535Val		3000730	1	fusidic acid
B	point mutation	non-synonymous	AUO97_RS11540	elongation factor Tu	C>T	Pro129Leu	target modification	3003356	1
A	point mutation	non-synonymous	AUO97_RS14930	metal ABC transporter permease	G>T	Pro140Thr
B	point mutation	non-synonymous	AUO97_RS14930	metal ABC transporter permease	G>T	Pro140Thr
C	point mutation	non-synonymous	AUO97_RS14930	metal ABC transporter permease	G>T	Pro140Thr
A	point mutation	non-synonymous	AUO97_RS16545	efflux system DNA-binding response regulator AdeR	C>T	Ala91Val	antibiotic efflux	3000553	1	tetracycline antibiotic, glycylcycline
B	point mutation	non-synonymous	AUO97_RS16550	two-component sensor histidine kinase AdeS	T>C	Trp143Arg	antibiotic efflux	3000549	1	tetracycline antibiotic, glycylcycline
C	point mutation	non-synonymous	AUO97_RS16550	two-component sensor histidine kinase AdeS	T>C	Trp143Arg	antibiotic efflux	3000549	1	tetracycline antibiotic, glycylcycline
A	point mutation	non-synonymous	AUO97_RS18390	TetR family transcriptional regulator	C>A	Ala57Asp

## Sheet: P. aeruginosa
Lineage	Mutation type	Non-synonymous/Synonymous	Gene	Gene Annotation	Nt mutation	AA mutation	Mechanisms or pathway	ARO1	Mechanism references	Drugs
A	deletion	non-synonymous	ptsP	phosphoenolpyruvate-protein phosphotransferase	947delT	Leu316fs
B	deletion	non-synonymous	ptsP	phosphoenolpyruvate-protein phosphotransferase	947delT	Leu316fs
D	point mutation	non-synonymous	ptsP	phosphoenolpyruvate-protein phosphotransferase	1852C>T	Gln618*
C	point mutation	non-synonymous	PA1458	two-component system, chemotaxis family, sensor kinase CheA	919T>G	Ser307Ala
D	point mutation	non-synonymous	PA1458	two-component system, chemotaxis family, sensor kinase CheA	919T>G	Ser307Ala
C	point mutation	synonymous	PA1458	two-component system, chemotaxis family, sensor kinase CheA	921G>A
D	point mutation	synonymous	PA1458	two-component system, chemotaxis family, sensor kinase CheA	921G>A
A	point mutation	non-synonymous	parS	two-component system, OmpR family, sensor kinase	1163G>A	Gly388Asp	Drug resistance	3005067	1, 3	fluoroquinolone antibiotic, carbapenem, acridine dye, aminoglycoside antibiotic, macrolide antibiotic, tetracycline antibiotic, penem, phenicol antibiotic, cephamycin, cephalosporin, monobactam, penam
B	point mutation	non-synonymous	parS	two-component system, OmpR family, sensor kinase	1163G>A	Gly388Asp	Drug resistance	3005067	1, 3	fluoroquinolone antibiotic, carbapenem, acridine dye, aminoglycoside antibiotic, macrolide antibiotic, tetracycline antibiotic, penem, phenicol antibiotic, cephamycin, cephalosporin, monobactam, penam
D	point mutation	non-synonymous	parS	two-component system, OmpR family, sensor kinase	1154G>A	Arg385His	Drug resistance	3005067	1, 3	fluoroquinolone antibiotic, carbapenem, acridine dye, aminoglycoside antibiotic, macrolide antibiotic, tetracycline antibiotic, penem, phenicol antibiotic, cephamycin, cephalosporin, monobactam, penam
C	point mutation	non-synonymous	parR	two-component system, OmpR family, response regulator	466G>A	Glu156Lys	Drug resistance	3005068	1, 3	fluoroquinolone antibiotic, carbapenem, acridine dye, aminoglycoside antibiotic, macrolide antibiotic, tetracycline antibiotic, penem, phenicol antibiotic, cephamycin, cephalosporin, monobactam, penam
D	point mutation	non-synonymous	fusA1	elongation factor G	2033A>T	Gln678Leu		3000730	1	fusidic acid
A	point mutation	non-synonymous	fusA1	elongation factor G	1808C>T	Ala603Val		3000730	1	fusidic acid
B	point mutation	non-synonymous	fusA1	elongation factor G	1808C>T	Ala603Val		3000730	1	fusidic acid
C	point mutation	non-synonymous	fusA1	elongation factor G	1546G>A	Gly516Ser		3000730	1	fusidic acid

## Sheet: E.cloacae
Lineage	Mutation type	Non-synonymous/Synonymous	Gene	Gene Annotation	Nt mutation	AA mutation	Mechanisms or pathway	ARO1	Mechanism references	Drugs	Notes
A	point mutation	unknown	23S03 rRNA	23S ribosomal RNA	A>G	unknown
D	point mutation	unknown	23S03 rRNA	23S ribosomal RNA	A>G	unknown
B	insertion	non-synonymous	ECL_01133	peptide/bleomycin uptake transporter	ins G	Val106fs	Drug transport		4		homologous with smbA
B	point mutation	non-synonymous	ECL_01133	peptide/bleomycin uptake transporter	T>G	Val106Gly	Drug transport		4		homologous with smbA
A	deletion	non-synonymous	ECL_02296	putative transposase	del T	Tyr5fs
C	deletion	non-synonymous	ECL_02296	putative transposase	del T	Tyr5fs
A	point mutation	non-synonymous	intergenic region (252bp upstream rnfD)	electron transport complex protein	C>G	unknown
A	point mutation	non-synonymous	intergenic region (249bp upstream rnfD)	electron transport complex protein	T>G	unknown
C	point mutation	non-synonymous	ECL_04277	hypothetical protein	T>A	Leu127Gln
C	point mutation	non-synonymous	ECL_04338	trk system potassium uptake protein trkG	T>A	Leu162Gln
D	deletion	no information	23S05, rRNA	23S ribosomal RNA	del A	unknown
A	point mutation	non-synonymous	ECL_04705	elongation factor G	C>T	Ala678Val		3000730	1	fusidic acid
B	point mutation	non-synonymous	ECL_04705	elongation factor G	T>A	Phe605Ile		3000730	1	fusidic acid
C	point mutation	non-synonymous	ECL_04705	elongation factor G	G>A	Gly516Ser		3000730	1	fusidic acid
D	point mutation	non-synonymous	ECL_04705	elongation factor G	G>T	Asp573Tyr		3000730	1	fusidic acid
A	point mutation	non-synonymous	ECL_05065	two-component system, OmpR family, sensor, histidine kinase CpxA	G>A	Trp68*	antibiotic efflux	3000830	1	aminocoumarin antibiotic, aminoglycoside antibiotic
C	point mutation	non-synonymous	ECL_05065	two-component system, OmpR family, sensor, histidine kinase CpxA	T>G	Leu250Arg	antibiotic efflux	3000830	1	aminocoumarin antibiotic, aminoglycoside antibiotic

## Sheet: References
	References
1	Alcock et al. 2020. CARD 2020: Antibiotic Resistome Surveillance with the Comprehensive Antibiotic Resistance Database. Nucleic Acids Research, 48, D517-D525.
2	Bignell C, Thomas CM. 2001. The bacterial ParA-ParB partitioning proteins. J Biotechnol 91:1–34.
3	Muller C, Plésiat P, Jeannot K. 2011. A two-component regulatory system interconnects resistance to polymyxins, aminoglycosides, fluoroquinolones, and β-lactams in Pseudomonas aeruginosa. Antimicrob Agents Chemother 55:1211–1221.
4	Runti G, Lopez Ruiz M del C, Stoilova T, Hussain R, Jennions M, Choudhury HG, Benincasa M, Gennaro R, Beis K, Scocchi M. 2013. Functional characterization of SbmA, a bacterial inner membrane transporter required for importing the antimicrobial peptide Bac7(1-35). J Bacteriol 195:5343–5351.
